# Supplementary material for: Mapping the lipidomic secretome of the early equine embryo
Source: Front Vet Sci. 2024 Oct 4;11:1439550. doi: 10.3389/fvets.2024.1439550 (PMC11486720; doi:10.3389/fvets.2024.1439550)
Supplement: Supplementary Table S1 — Full dataset of lipid ions detected in embryo-conditioned culture media. [file Table_1.XLSX]

## Sheet: Sheet1
											12hours	12hours	12hours	12hours	12hours	12hours	12hours	12hours	12hours	12hours	12hours	12hours	12hours	12hours	12hours	12hours	24hours	24hours	24hours	24hours	24hours	24hours	24hours	24hours	24hours	24hours	24hours	24hours	24hours	24hours	24hours	24hours	36hours	36hours	36hours	36hours	36hours	36hours	36hours
											ControlA	ControlB	ControlA_neg	ControlB_neg	Horse1A	Horse1B	Horse1A_neg	Horse1B_neg	Horse2A	Horse2B	Horse2A_neg	Horse2B_neg	Horse3A	Horse3B	Horse3A_neg	Horse3B_neg	Horse1A	Horse1B	Horse1A_neg	Horse1B_neg	ControlA	ControlB	ControlA_neg	ControlB_neg	Horse2A	Horse2B	Horse2A_neg	Horse2B_neg	Horse3A	Horse3B	Horse3A_neg	Horse3B_neg	Horse1A	Horse1B	Horse1A_neg	Horse1B_neg	ControlA	ControlB	ControlA_neg
	LipidIon	LipidGroup	Class	FattyAcid	FA1	FA2	FA3	FA4	CalcMz	IonFormula	Area[s2-5]	Area[s2-6]	Area[s2-7]	Area[s2-8]	Area[s2-1]	Area[s2-2]	Area[s2-3]	Area[s2-4]	Area[s2-9]	Area[s2-10]	Area[s2-11]	Area[s2-12]	Area[s2-13]	Area[s2-14]	Area[s2-15]	Area[s2-16]	Area[s3-1]	Area[s3-2]	Area[s3-3]	Area[s3-4]	Area[s3-5]	Area[s3-6]	Area[s3-7]	Area[s3-8]	Area[s3-9]	Area[s3-10]	Area[s3-11]	Area[s3-12]	Area[s3-13]	Area[s3-14]	Area[s3-15]	Area[s3-16]	Area[s4-1]	Area[s4-2]	Area[s4-3]	Area[s4-4]	Area[s4-5]	Area[s4-6]	Area[s4-7]
1	CL(14:0_14:0_14:0_14:0)-H	CL(56:0)-H	CL	(14:0_14:0_14:0_14:0)	(14:0)	(14:0)	(14:0)	(14:0)	1239.84	C65 H125 O17 P2	0	0	29700000	28000000	0	0	41600000	40500000	0	0	49800000	73600000	0	0	13900000	14700000	0	0	43500000	45800000	0	0	35800000	35600000	0	0	22100000	12800000	0	0	11500000	8.59858e+06	0	0	41300000	36200000	0	0	42900000
2	Cer(d18:1_12:0)+HCOO	Cer(d30:1)+HCOO	Cer	(d18:1_12:0)	(d18:1)	(12:0)			526.448	C31 H60 O5 N1	0	0	73300000	75000000	0	0	80100000	76700000	0	0	80900000	82100000	0	0	81400000	80000000	0	0	82700000	76100000	0	0	82800000	84000000	0	0	84200000	24900000	0	0	81800000	80100000	0	0	78100000	79200000	0	0	84100000
3	Cer(d18:1_12:0)-H	Cer(d30:1)-H	Cer	(d18:1_12:0)	(d18:1)	(12:0)			480.442	C30 H58 O3 N1	0	0	1.2362e+06	1.36029e+06	0	0	1.45073e+06	1.36025e+06	0	0	1.51329e+06	1.5191e+06	0	0	1.49421e+06	1.4161e+06	0	0	1.52299e+06	1.28184e+06	0	0	1.45586e+06	1.57966e+06	0	0	1.5237e+06	450771	0	0	1.45792e+06	1.46936e+06	0	0	1.41722e+06	1.47691e+06	0	0	1.41322e+06
4	Cer(d18:1_12:0)+H	Cer(d30:1)+H	Cer	(d18:1_12:0)	(d18:1)	(12:0)			482.457	C30 H60 O3 N1	161000000	189000000	0	0	209000000	199000000	0	0	160000000	176000000	0	0	185000000	184000000	0	0	197000000	192000000	0	0	180000000	141000000	0	0	167000000	170000000	0	0	183000000	198000000	0	0	194000000	201000000	0	0	214000000	194000000	0
5	Cer(d30:1)+H-H2O	Cer(d30:1)+H-H2O	Cer	(d18:1_12:0)	(d18:1)	(12:0)			464.446	C30 H58 O2 N1	47900000	55800000	0	0	60700000	59000000	0	0	46600000	50200000	0	0	51900000	54400000	0	0	57100000	56800000	0	0	52000000	40600000	0	0	46600000	47400000	0	0	53400000	50800000	0	0	58600000	57700000	0	0	61600000	55700000	0
6	Cer(d34:1)+H	Cer(d34:1)+H	Cer	(d34:1)	(d34:1)				538.519	C34 H68 O3 N1	906300	386781	0	0	768544	973034	0	0	493949	452514	0	0	661663	1.05097e+06	0	0	811580	1.45527e+06	0	0	537157	868389	0	0	1.64486e+06	1.48297e+06	0	0	573833	472216	0	0	442735	890313	0	0	653559	350760	0
7	Cer(d36:1)+H	Cer(d36:1)+H	Cer	(d36:1)	(d36:1)				566.551	C36 H72 O3 N1	854971	530735	0	0	746970	723985	0	0	687969	794490	0	0	785083	792294	0	0	1.33905e+06	1.14609e+06	0	0	716923	819843	0	0	3.37146e+06	5.13303e+06	0	0	824872	726875	0	0	723658	1.81964e+06	0	0	666484	629530	0
8	Cer(d18:1_19:0)+H	Cer(d37:1)+H	Cer	(d18:1_19:0)	(d18:1)	(19:0)			580.566	C37 H74 O3 N1	6.69495e+06	7.84679e+06	0	0	1.94492e+06	1.75319e+06	0	0	1.32039e+06	1.51614e+06	0	0	1.1032e+06	1.21901e+06	0	0	1.60851e+06	1.4509e+06	0	0	6.11252e+06	4.29783e+06	0	0	4.08085e+06	4.00191e+06	0	0	1.78185e+06	1.63998e+06	0	0	2.99558e+06	2.82155e+06	0	0	3.70535e+06	3.04735e+06	0
9	Cer(d37:1)+H-H2O	Cer(d37:1)+H-H2O	Cer	(d18:1_19:0)	(d18:1)	(19:0)			562.556	C37 H72 O2 N1	933506	1.20846e+06	0	0	291982	269262	0	0	197831	241931	0	0	157818	148182	0	0	227175	235392	0	0	856413	624409	0	0	473940	541429	0	0	253207	233710	0	0	397803	406525	0	0	506595	426378	0
10	Cer(d38:1)+H	Cer(d38:1)+H	Cer	(d38:1)	(d38:1)				594.582	C38 H76 O3 N1	519220	703796	0	0	822122	690412	0	0	851586	891753	0	0	573331	620280	0	0	1.09432e+06	1.07501e+06	0	0	408994	521418	0	0	2.94769e+06	3.07077e+06	0	0	572920	494038	0	0	309380	523379	0	0	612492	483195	0
11	Cer(d20:0_20:0)+H	Cer(d40:0)+H	Cer	(d20:0_20:0)	(d20:0)	(20:0)			624.629	C40 H82 O3 N1	1.33896e+06	1.78016e+06	0	0	1.73956e+06	1.40939e+06	0	0	1.29818e+06	1.24981e+06	0	0	347064	318964	0	0	1.24365e+06	1.82194e+06	0	0	1.05328e+06	1.16215e+06	0	0	1.51291e+06	1.6529e+06	0	0	1.11321e+06	1.29138e+06	0	0	1.57724e+06	1.4089e+06	0	0	1.21141e+06	1.58695e+06	0
12	Cer(d18:1_23:0)+H	Cer(d41:1)+H	Cer	(d18:1_23:0)	(d18:1)	(23:0)			636.629	C41 H82 O3 N1	4.77757e+06	5.71336e+06	0	0	5.54982e+06	5.58626e+06	0	0	3.62184e+06	3.98237e+06	0	0	835567	837311	0	0	5.39545e+06	5.38953e+06	0	0	5.08044e+06	3.80786e+06	0	0	4.34294e+06	4.24596e+06	0	0	4.87854e+06	4.55767e+06	0	0	5.94695e+06	5.83691e+06	0	0	6.178e+06	5.52917e+06	0
13	Cer(d41:1)+H-H2O	Cer(d41:1)+H-H2O	Cer	(d18:1_23:0)	(d18:1)	(23:0)			618.618	C41 H80 O2 N1	572912	689993	0	0	661444	664048	0	0	406026	511877	0	0	94689.2	96346.7	0	0	621106	553576	0	0	538773	432625	0	0	490158	529356	0	0	541999	554778	0	0	652954	717209	0	0	660030	653349	0
14	Cer(d17:0_25:0)+H	Cer(d42:0)+H	Cer	(d17:0_25:0)	(d17:0)	(25:0)			652.66	C42 H86 O3 N1	1.69206e+06	1.77434e+06	0	0	1.83104e+06	1.89606e+06	0	0	1.5431e+06	1.6421e+06	0	0	926937	1.03788e+06	0	0	1.71107e+06	2.08704e+06	0	0	1.60182e+06	1.40862e+06	0	0	2.09119e+06	2.02352e+06	0	0	1.66791e+06	1.59095e+06	0	0	1.82809e+06	1.72853e+06	0	0	1.75863e+06	1.55748e+06	0
15	Cer(d42:0+O)+HCOO	Cer(d42:0+O)+HCOO	Cer	(d42:0+O)	(d42:0+O)				712.646	C43 H86 O6 N1	0	0	238089	218152	0	0	833690	733252	0	0	1.81877e+06	1.77427e+06	0	0	276628	268337	0	0	789117	759039	0	0	335643	395884	0	0	2.49574e+06	2.17736e+06	0	0	899975	961556	0	0	365245	381458	0	0	352285
16	Cer(d18:1_24:0)+H	Cer(d42:1)+H	Cer	(d18:1_24:0)	(d18:1)	(24:0)			650.645	C42 H84 O3 N1	3.14357e+06	3.66781e+06	0	0	3.69325e+06	3.84036e+06	0	0	2.76654e+06	3.15751e+06	0	0	1.29648e+06	932999	0	0	3.33936e+06	3.89782e+06	0	0	3.2852e+06	2.71208e+06	0	0	3.65469e+06	3.87795e+06	0	0	3.37084e+06	3.36026e+06	0	0	3.58948e+06	4.00193e+06	0	0	3.80176e+06	3.64553e+06	0
17	Cer(d19:2_23:0+O)+H	Cer(d42:2+O)+H	Cer	(d19:2_23:0+O)	(d19:2)	(23:0+O)			664.624	C42 H82 O4 N1	1.44924e+06	1.58427e+06	0	0	1.07446e+06	1.17009e+06	0	0	476330	565477	0	0	325124	340058	0	0	937730	765242	0	0	1.47597e+06	959629	0	0	1.2124e+06	1.15852e+06	0	0	750236	642971	0	0	1.50866e+06	1.64651e+06	0	0	1.7457e+06	1.50076e+06	0
18	Cer(d18:1_25:0)+HCOO	Cer(d43:1)+HCOO	Cer	(d18:1_25:0)	(d18:1)	(25:0)			708.651	C44 H86 O5 N1	0	0	167000000	170000000	0	0	327000000	314000000	0	0	318000000	318000000	0	0	103000000	110000000	0	0	365000000	321000000	0	0	162000000	171000000	0	0	162000000	111000000	0	0	335000000	336000000	0	0	226000000	237000000	0	0	241000000
19	Cer(d18:1_25:0)-H	Cer(d43:1)-H	Cer	(d18:1_25:0)	(d18:1)	(25:0)			662.646	C43 H84 O3 N1	0	0	1.59928e+06	1.70139e+06	0	0	2.98823e+06	2.99846e+06	0	0	3.01333e+06	3.04588e+06	0	0	1.0223e+06	1.03915e+06	0	0	3.31074e+06	3.13961e+06	0	0	1.69351e+06	1.6612e+06	0	0	1.5865e+06	1.05085e+06	0	0	3.22378e+06	3.19293e+06	0	0	2.26827e+06	2.22693e+06	0	0	2.37459e+06
20	Cer(d18:1_25:0)+H	Cer(d43:1)+H	Cer	(d18:1_25:0)	(d18:1)	(25:0)			664.66	C43 H86 O3 N1	791000000	916000000	0	0	890000000	854000000	0	0	626000000	696000000	0	0	370000000	373000000	0	0	843000000	818000000	0	0	839000000	630000000	0	0	665000000	675000000	0	0	789000000	783000000	0	0	879000000	892000000	0	0	967000000	895000000	0
21	Cer(d43:1)+H-H2O	Cer(d43:1)+H-H2O	Cer	(d18:1_25:0)	(d18:1)	(25:0)			646.65	C43 H84 O2 N1	98200000	110000000	0	0	108000000	108000000	0	0	78200000	82300000	0	0	40500000	44800000	0	0	108000000	95600000	0	0	104000000	76800000	0	0	79300000	82600000	0	0	95200000	94000000	0	0	107000000	108000000	0	0	125000000	108000000	0
22	Cer(d18:1_25:0)+H	Cer(d43:1)+H	Cer	(d18:1_25:0)	(d18:1)	(25:0)			664.66	C43 H86 O3 N1	787000000	914000000	0	0	885000000	849000000	0	0	624000000	692000000	0	0	370000000	373000000	0	0	6.38548e+06	816000000	0	0	834000000	626000000	0	0	3.96346e+06	3.90778e+06	0	0	787000000	775000000	0	0	878000000	888000000	0	0	964000000	892000000	0
23	Cer(d44:0+O)+HCOO	Cer(d44:0+O)+HCOO	Cer	(d44:0+O)	(d44:0+O)				740.677	C45 H90 O6 N1	0	0	317768	326102	0	0	794641	899072	0	0	1.31236e+06	1.35226e+06	0	0	356266	432554	0	0	847189	734787	0	0	429565	350640	0	0	1.25928e+06	1.35166e+06	0	0	978937	976517	0	0	514901	487226	0	0	424782
24	Cer(d18:1_26:0)+H	Cer(d44:1)+H	Cer	(d18:1_26:0)	(d18:1)	(26:0)			678.676	C44 H88 O3 N1	1.03757e+06	1.30891e+06	0	0	1.315e+06	1.53672e+06	0	0	1.18137e+06	1.20851e+06	0	0	978804	956824	0	0	1.28914e+06	1.50447e+06	0	0	1.17608e+06	1.12262e+06	0	0	1.68463e+06	1.70364e+06	0	0	1.23405e+06	1.1765e+06	0	0	1.20276e+06	1.52354e+06	0	0	1.44195e+06	1.09984e+06	0
25	Cer(d18:2_26:0)+H	Cer(d44:2)+H	Cer	(d18:2_26:0)	(d18:2)	(26:0)			676.66	C44 H86 O3 N1	643077	722625	0	0	885596	913396	0	0	873751	848152	0	0	233535	236310	0	0	755788	1.17542e+06	0	0	659890	585347	0	0	1.30449e+06	1.28756e+06	0	0	778502	791160	0	0	787238	806383	0	0	704645	684481	0
26	Cer(d22:0_24:0)+H	Cer(d46:0)+H	Cer	(d22:0_24:0)	(d22:0)	(24:0)			708.723	C46 H94 O3 N1	1.22182e+06	1.49737e+06	0	0	1.71936e+06	1.95893e+06	0	0	2.0588e+06	2.08996e+06	0	0	1.33336e+06	1.34141e+06	0	0	1.78757e+06	2.62569e+06	0	0	1.37531e+06	1.22239e+06	0	0	2.12243e+06	2.21683e+06	0	0	1.6278e+06	1.72478e+06	0	0	1.56213e+06	1.78327e+06	0	0	1.58761e+06	1.47567e+06	0
27	Cer(d46:0+O)+HCOO	Cer(d46:0+O)+HCOO	Cer	(d46:0+O)	(d46:0+O)				768.709	C47 H94 O6 N1	0	0	671726	638893	0	0	1.67573e+06	1.56019e+06	0	0	1.72266e+06	1.78812e+06	0	0	421112	354426	0	0	1.55176e+06	1.41855e+06	0	0	707660	716552	0	0	1.61471e+06	1.3676e+06	0	0	1.58749e+06	1.63829e+06	0	0	1.03009e+06	1.07886e+06	0	0	982712
28	Cer(d22:0_26:0)+H	Cer(d48:0)+H	Cer	(d22:0_26:0)	(d22:0)	(26:0)			736.754	C48 H98 O3 N1	1.02269e+06	940065	0	0	1.24488e+06	1.3411e+06	0	0	1.25416e+06	1.34892e+06	0	0	1.44665e+06	1.32407e+06	0	0	1.14716e+06	1.83108e+06	0	0	1.01651e+06	1.06356e+06	0	0	1.42849e+06	1.33083e+06	0	0	1.3314e+06	1.1228e+06	0	0	1.12324e+06	1.18766e+06	0	0	980857	914242	0
29	Cer(t18:0_12:0)+H-H2O	Cer(t30:0)+H-H2O	Cer	(t18:0_12:0)	(t18:0)	(12:0)			482.457	C30 H60 O3 N1	161000000	189000000	0	0	209000000	199000000	0	0	160000000	176000000	0	0	185000000	184000000	0	0	197000000	192000000	0	0	180000000	141000000	0	0	167000000	170000000	0	0	183000000	198000000	0	0	194000000	201000000	0	0	214000000	194000000	0
30	Cer(t34:0)+H-H2O	Cer(t34:0)+H-H2O	Cer	(t34:0)	(t34:0)				538.519	C34 H68 O3 N1	904871	956862	0	0	764113	985424	0	0	490153	468949	0	0	651660	1.05118e+06	0	0	797814	1.46427e+06	0	0	532147	434754	0	0	1.63807e+06	1.4813e+06	0	0	558854	526436	0	0	430731	890555	0	0	645850	294663	0
31	Cer(t36:0)+H-H2O	Cer(t36:0)+H-H2O	Cer	(t36:0)	(t36:0)				566.551	C36 H72 O3 N1	857962	534941	0	0	744954	733154	0	0	681957	781176	0	0	806440	789492	0	0	1.34044e+06	1.15253e+06	0	0	864634	819204	0	0	3.37382e+06	3.29824e+06	0	0	799664	1.06406e+06	0	0	714516	1.05707e+06	0	0	675297	629610	0
32	Cer(t38:1)+H	Cer(t38:1)+H	Cer	(t38:1)	(t38:1)				610.577	C38 H76 O4 N1	733914	1.54093e+06	0	0	604231	463863	0	0	612336	741205	0	0	787468	1.0312e+06	0	0	1.37108e+06	1.72493e+06	0	0	813935	1.09805e+06	0	0	783454	997603	0	0	674244	555814	0	0	701973	640619	0	0	573129	651443	0
33	Cer(t18:0_22:0)+H	Cer(t40:0)+H	Cer	(t18:0_22:0)	(t18:0)	(22:0)			640.624	C40 H82 O4 N1	806280	865650	0	0	724593	624984	0	0	838156	1.03952e+06	0	0	187123	191051	0	0	922206	1.10872e+06	0	0	656826	601512	0	0	3.07837e+06	2.99623e+06	0	0	666752	552605	0	0	553016	571772	0	0	887968	503493	0
34	Cer(t18:0_22:0+O)+H	Cer(t40:0+O)+H	Cer	(t18:0_22:0+O)	(t18:0)	(22:0+O)			656.619	C40 H82 O5 N1	422548	308612	0	0	645109	584786	0	0	675473	787765	0	0	258817	172067	0	0	627139	590809	0	0	313436	349890	0	0	1.96505e+06	2.16511e+06	0	0	619892	572557	0	0	290753	262040	0	0	425996	502814	0
35	Cer(t18:0_23:0)+H	Cer(t41:0)+H	Cer	(t18:0_23:0)	(t18:0)	(23:0)			654.639	C41 H84 O4 N1	1.00084e+06	1.04755e+06	0	0	1.23669e+06	1.17264e+06	0	0	1.21632e+06	1.23979e+06	0	0	261589	284610	0	0	1.17846e+06	1.51229e+06	0	0	1.08634e+06	893049	0	0	2.57516e+06	2.75373e+06	0	0	1.01245e+06	983732	0	0	1.08673e+06	1.13842e+06	0	0	1.12846e+06	1.02977e+06	0
36	Cer(t18:0_24:0)+H	Cer(t42:0)+H	Cer	(t18:0_24:0)	(t18:0)	(24:0)			668.655	C42 H86 O4 N1	1.99224e+06	2.42777e+06	0	0	2.78394e+06	2.64513e+06	0	0	3.70779e+06	3.89144e+06	0	0	700583	691148	0	0	2.27926e+06	2.73346e+06	0	0	2.94499e+06	2.40008e+06	0	0	14200000	14200000	0	0	2.30059e+06	2.47681e+06	0	0	2.13323e+06	2.25059e+06	0	0	2.38145e+06	2.1636e+06	0
37	Cer(t18:0_24:0+O)+H	Cer(t42:0+O)+H	Cer	(t18:0_24:0+O)	(t18:0)	(24:0+O)			684.65	C42 H86 O5 N1	1.0676e+06	1.07755e+06	0	0	1.66051e+06	1.85067e+06	0	0	4.73543e+06	4.55967e+06	0	0	1.12244e+06	1.05512e+06	0	0	2.36986e+06	2.66325e+06	0	0	1.39071e+06	1.0844e+06	0	0	10300000	10800000	0	0	1.97741e+06	1.80827e+06	0	0	1.06367e+06	1.2227e+06	0	0	1.08842e+06	1.14104e+06	0
38	Cer(t42:0+O)+HCOO	Cer(t42:0+O)+HCOO	Cer	(t18:0_24:0+O)	(t18:0)	(24:0+O)			728.641	C43 H86 O7 N1	0	0	217056	220245	0	0	1.1267e+06	1.09954e+06	0	0	3.66984e+06	3.65321e+06	0	0	460939	457746	0	0	1.62074e+06	1.55987e+06	0	0	311563	371395	0	0	3.86135e+06	4.1689e+06	0	0	1.40614e+06	1.36872e+06	0	0	462686	486717	0	0	358653
39	Cer(t18:0_25:0)+H	Cer(t43:0)+H	Cer	(t18:0_25:0)	(t18:0)	(25:0)			682.671	C43 H88 O4 N1	1.22646e+06	1.38013e+06	0	0	1.6785e+06	1.55998e+06	0	0	1.61407e+06	1.73748e+06	0	0	676155	645895	0	0	1.39681e+06	1.95512e+06	0	0	1.37426e+06	1.15136e+06	0	0	3.53082e+06	3.7564e+06	0	0	1.36771e+06	1.41126e+06	0	0	1.4027e+06	1.45507e+06	0	0	1.41874e+06	1.33092e+06	0
40	Cer(t18:0_26:0)+H	Cer(t44:0)+H	Cer	(t18:0_26:0)	(t18:0)	(26:0)			696.686	C44 H90 O4 N1	1.95259e+06	2.36581e+06	0	0	2.41574e+06	2.57959e+06	0	0	2.63671e+06	2.46625e+06	0	0	1.54282e+06	1.67529e+06	0	0	2.47513e+06	3.21915e+06	0	0	2.32987e+06	1.85656e+06	0	0	5.44718e+06	5.47621e+06	0	0	2.30646e+06	2.31987e+06	0	0	2.07725e+06	2.14042e+06	0	0	2.26751e+06	1.99246e+06	0
41	Cer(t18:0_26:0)+HCOO	Cer(t44:0)+HCOO	Cer	(t18:0_26:0)	(t18:0)	(26:0)			740.677	C45 H90 O6 N1	0	0	317794	326076	0	0	794174	907760	0	0	1.31237e+06	1.35357e+06	0	0	356415	438570	0	0	775292	734845	0	0	429565	350726	0	0	1.26505e+06	1.32388e+06	0	0	978941	976776	0	0	480736	487239	0	0	424959
42	Cer(t20:0_26:0)+HCOO	Cer(t46:0)+HCOO	Cer	(t20:0_26:0)	(t20:0)	(26:0)			768.709	C47 H94 O6 N1	0	0	671719	638855	0	0	1.6738e+06	1.56036e+06	0	0	1.72233e+06	1.82877e+06	0	0	422092	408237	0	0	1.54656e+06	1.41856e+06	0	0	707670	716516	0	0	1.61485e+06	1.36641e+06	0	0	1.52164e+06	1.63698e+06	0	0	1.03005e+06	1.08209e+06	0	0	982736
43	Cer(t20:0_26:0)+H	Cer(t46:0)+H	Cer	(t20:0_26:0)	(t20:0)	(26:0)			724.718	C46 H94 O4 N1	1.89217e+06	1.98495e+06	0	0	2.59666e+06	3.11811e+06	0	0	2.94008e+06	3.01695e+06	0	0	1.99085e+06	1.7918e+06	0	0	2.79085e+06	3.63689e+06	0	0	1.94878e+06	1.77237e+06	0	0	3.48261e+06	3.42784e+06	0	0	2.6242e+06	2.50868e+06	0	0	2.29822e+06	2.35763e+06	0	0	2.04637e+06	2.18145e+06	0
44	ChE()+H-H2O	ChE()+H-H2O	ChE	()					369.352	C27 H45 O0	16800000	18900000	0	0	143000000	146000000	0	0	123000000	130000000	0	0	154000000	152000000	0	0	165000000	149000000	0	0	19300000	13300000	0	0	31200000	32100000	0	0	145000000	139000000	0	0	102000000	99400000	0	0	100000000	91900000	0
45	ChE(19:0)+NH4	ChE(19:0)+NH4	ChE	(19:0)	(19:0)				684.665	C46 H86 O2 N1	7.30248e+06	7.69833e+06	0	0	31900000	31900000	0	0	21800000	27700000	0	0	26700000	30300000	0	0	33600000	33000000	0	0	7.59078e+06	5.91823e+06	0	0	8.60011e+06	8.78578e+06	0	0	33500000	30500000	0	0	25300000	25200000	0	0	23400000	23700000	0
46	ChE(19:0)+H	ChE(19:0)+H	ChE	(19:0)	(19:0)				667.639	C46 H83 O2	55431.3	51812.9	0	0	383109	326263	0	0	327768	325571	0	0	402330	355010	0	0	342198	359071	0	0	18757.5	23296.4	0	0	65156.6	55646	0	0	412926	367348	0	0	300432	312161	0	0	264055	262232	0
47	Co(Q9)+NH4	Co(Q9)+NH4	Co	(Q9)	(Q9)				812.655	C54 H86 O4 N1	3.62226e+06	3.70518e+06	0	0	3.59447e+06	3.46685e+06	0	0	3.11582e+06	3.41008e+06	0	0	2.95605e+06	2.9399e+06	0	0	3.96912e+06	3.6733e+06	0	0	3.74241e+06	2.82487e+06	0	0	4.48797e+06	4.6633e+06	0	0	3.68325e+06	3.48063e+06	0	0	3.54469e+06	3.7233e+06	0	0	3.80226e+06	3.52258e+06	0
48	D5DG(14:0_14:0)+NH4	D5DG(28:0)+NH4	D5DG	(14:0_14:0)	(14:0)	(14:0)			535.509	C31 D5 O5 H59 N1	2.23846e+06	2.57888e+06	0	0	2.61936e+06	2.56652e+06	0	0	2.16496e+06	2.42148e+06	0	0	2.53224e+06	2.55805e+06	0	0	2.6286e+06	2.40381e+06	0	0	2.41515e+06	2.03915e+06	0	0	2.50422e+06	2.61496e+06	0	0	2.40657e+06	2.08209e+06	0	0	2.47111e+06	2.32515e+06	0	0	2.82959e+06	2.27472e+06	0
49	D5DG(15:0_15:0)+NH4	D5DG(30:0)+NH4	D5DG	(15:0_15:0)	(15:0)	(15:0)			563.541	C33 D5 O5 H63 N1	5.97479e+06	7.99582e+06	0	0	3.90394e+06	3.68226e+06	0	0	3.29622e+06	3.59669e+06	0	0	3.12947e+06	3.5325e+06	0	0	3.66565e+06	3.47584e+06	0	0	6.25285e+06	5.05591e+06	0	0	4.79003e+06	4.90548e+06	0	0	3.69184e+06	3.26034e+06	0	0	4.15717e+06	4.06247e+06	0	0	5.16251e+06	4.12887e+06	0
50	D5DG(16:0_16:0)+NH4	D5DG(32:0)+NH4	D5DG	(16:0_16:0)	(16:0)	(16:0)			591.572	C35 D5 O5 H67 N1	22600000	29400000	0	0	8.64309e+06	8.26677e+06	0	0	4.8172e+06	5.3024e+06	0	0	4.49916e+06	4.41146e+06	0	0	7.25383e+06	7.18453e+06	0	0	21900000	13800000	0	0	14200000	14900000	0	0	6.1616e+06	6.35744e+06	0	0	15400000	14600000	0	0	16700000	15000000	0
51	D5DG(17:0_17:0)+NH4	D5DG(34:0)+NH4	D5DG	(17:0_17:0)	(17:0)	(17:0)			619.603	C37 D5 O5 H71 N1	18900000	20800000	0	0	13400000	15000000	0	0	10600000	10700000	0	0	8.83116e+06	10300000	0	0	13100000	12500000	0	0	17400000	13500000	0	0	15100000	14600000	0	0	13000000	11200000	0	0	14300000	14600000	0	0	18000000	16200000	0
52	D5DG(19:0_19:0)+NH4	D5DG(38:0)+NH4	D5DG	(19:0_19:0)	(19:0)	(19:0)			675.666	C41 D5 O5 H79 N1	31600000	39000000	0	0	36600000	35700000	0	0	25100000	26500000	0	0	19500000	19800000	0	0	35500000	33200000	0	0	30300000	24600000	0	0	27600000	28500000	0	0	30700000	29400000	0	0	35500000	35000000	0	0	38500000	33800000	0
53	D5DG(20:0_20:0)+NH4	D5DG(40:0)+NH4	D5DG	(20:0_20:0)	(20:0)	(20:0)			703.697	C43 D5 O5 H83 N1	29000000	31800000	0	0	40700000	39500000	0	0	30900000	33500000	0	0	26500000	27400000	0	0	40500000	39500000	0	0	28300000	23100000	0	0	28200000	26500000	0	0	38400000	36200000	0	0	30000000	35100000	0	0	38700000	35400000	0
54	D5DG(20:5_20:5)+NH4	D5DG(40:10)+NH4	D5DG	(20:5_20:5)	(20:5)	(20:5)			683.541	C43 D5 O5 H63 N1	39800000	43200000	0	0	49600000	51600000	0	0	22900000	24200000	0	0	40000000	42300000	0	0	51600000	45400000	0	0	30300000	23900000	0	0	24000000	23300000	0	0	33600000	34700000	0	0	48300000	45900000	0	0	46300000	39200000	0
55	D5DG(20:5_20:5)+H	D5DG(40:10)+H	D5DG	(20:5_20:5)	(20:5)	(20:5)			666.514	C43 D5 O5 H60	704377	782613	0	0	898165	927772	0	0	472532	506723	0	0	748512	758437	0	0	957804	798447	0	0	568706	463819	0	0	496039	473016	0	0	701543	664134	0	0	895609	820259	0	0	899893	745558	0
56	D5DG(20:2_20:2)+NH4	D5DG(40:4)+NH4	D5DG	(20:2_20:2)	(20:2)	(20:2)			695.634	C43 D5 O5 H75 N1	118000000	135000000	0	0	106000000	105000000	0	0	47600000	56800000	0	0	21000000	21200000	0	0	90900000	78700000	0	0	114000000	83300000	0	0	85800000	84600000	0	0	76100000	69300000	0	0	112000000	108000000	0	0	120000000	105000000	0
57	D5DG(20:2_20:2)+H	D5DG(40:4)+H	D5DG	(20:2_20:2)	(20:2)	(20:2)			678.608	C43 D5 O5 H72	3.21234e+06	3.78713e+06	0	0	2.82433e+06	2.68772e+06	0	0	1.28726e+06	1.52754e+06	0	0	530754	543557	0	0	2.29809e+06	2.12338e+06	0	0	3.18013e+06	2.30314e+06	0	0	2.37288e+06	2.17208e+06	0	0	2.05506e+06	1.81885e+06	0	0	2.97468e+06	2.79495e+06	0	0	3.17632e+06	2.71763e+06	0
58	D5DG(20:4_20:4)+NH4	D5DG(40:8)+NH4	D5DG	(20:4_20:4)	(20:4)	(20:4)			687.572	C43 D5 O5 H67 N1	19800000	23300000	0	0	23000000	22800000	0	0	17900000	19300000	0	0	21400000	22200000	0	0	22300000	21700000	0	0	24100000	17600000	0	0	21700000	22300000	0	0	21200000	20000000	0	0	22100000	22000000	0	0	25300000	20900000	0
59	D5TG(14:0_16:1_14:0)+NH4	D5TG(44:1)+NH4	D5TG	(14:0_16:1_14:0)	(14:0)	(16:1)	(14:0)		771.723	C47 D5 O6 H87 N1	123000000	141000000	0	0	198000000	198000000	0	0	153000000	163000000	0	0	105000000	107000000	0	0	193000000	185000000	0	0	136000000	110000000	0	0	128000000	134000000	0	0	175000000	177000000	0	0	179000000	180000000	0	0	194000000	168000000	0
60	D5TG(14:0_16:1_14:0)+Na	D5TG(44:1)+Na	D5TG	(14:0_16:1_14:0)	(14:0)	(16:1)	(14:0)		776.679	C47 D5 O6 H83 Na1	1.34007e+06	1.4075e+06	0	0	2.46469e+06	2.74088e+06	0	0	2.8066e+06	2.89709e+06	0	0	7.71934e+06	7.55611e+06	0	0	2.79862e+06	3.06562e+06	0	0	1.62284e+06	1.27877e+06	0	0	1.60567e+06	1.6861e+06	0	0	2.98073e+06	2.80366e+06	0	0	2.43474e+06	2.20286e+06	0	0	2.25799e+06	2.33657e+06	0
61	D5TG(14:0_16:1_14:0)+NH4	D5TG(44:1)+NH4	D5TG	(14:0_16:1_14:0)	(14:0)	(16:1)	(14:0)		771.723	C47 D5 O6 H87 N1	126000000	142000000	0	0	207000000	205000000	0	0	157000000	170000000	0	0	108000000	111000000	0	0	202000000	193000000	0	0	140000000	112000000	0	0	134000000	136000000	0	0	183000000	6.42533e+06	0	0	187000000	184000000	0	0	203000000	184000000	0
62	D5TG(14:0_18:0_16:0)+NH4	D5TG(48:0)+NH4	D5TG	(14:0_18:0_16:0)	(14:0)	(18:0)	(16:0)		829.802	C51 D5 O6 H97 N1	6.66603e+06	8.33812e+06	0	0	13400000	13200000	0	0	8.55428e+06	11300000	0	0	11800000	10200000	0	0	9.88874e+06	11500000	0	0	7.25306e+06	5.50902e+06	0	0	6.91257e+06	7.47207e+06	0	0	12800000	14100000	0	0	12600000	12000000	0	0	11800000	11300000	0
63	D5TG(15:0_18:1_15:0)+NH4	D5TG(48:1)+NH4	D5TG	(15:0_18:1_15:0)	(15:0)	(18:1)	(15:0)		827.786	C51 D5 O6 H95 N1	97300000	118000000	0	0	198000000	184000000	0	0	144000000	164000000	0	0	161000000	153000000	0	0	183000000	186000000	0	0	112000000	88300000	0	0	110000000	111000000	0	0	174000000	185000000	0	0	175000000	178000000	0	0	184000000	172000000	0
64	D5TG(15:0_18:1_15:0)+Na	D5TG(48:1)+Na	D5TG	(15:0_18:1_15:0)	(15:0)	(18:1)	(15:0)		832.741	C51 D5 O6 H91 Na1	1.35821e+06	1.63605e+06	0	0	2.77221e+06	2.76797e+06	0	0	2.10786e+06	2.41206e+06	0	0	4.11721e+06	3.74669e+06	0	0	2.65022e+06	2.70719e+06	0	0	1.72095e+06	1.1546e+06	0	0	1.82016e+06	1.48533e+06	0	0	2.58543e+06	2.23067e+06	0	0	2.00745e+06	2.45699e+06	0	0	2.17989e+06	2.27724e+06	0
65	D5TG(15:0_18:0_16:0)+NH4	D5TG(49:0)+NH4	D5TG	(15:0_18:0_16:0)	(15:0)	(18:0)	(16:0)		843.817	C52 D5 O6 H99 N1	3.67393e+06	4.21228e+06	0	0	8.07777e+06	8.54748e+06	0	0	5.06039e+06	6.78842e+06	0	0	7.63706e+06	6.53643e+06	0	0	5.74408e+06	7.80845e+06	0	0	3.88855e+06	2.7805e+06	0	0	3.33024e+06	3.64428e+06	0	0	8.96101e+06	8.63015e+06	0	0	7.3763e+06	7.48567e+06	0	0	7.301e+06	6.9382e+06	0
66	D5TG(16:0_18:0_16:0)+NH4	D5TG(50:0)+NH4	D5TG	(16:0_18:0_16:0)	(16:0)	(18:0)	(16:0)		857.833	C53 D5 O6 H101 N1	947000000	1090000000	0	0	1790000000	1900000000	0	0	1140000000	1490000000	0	0	1650000000	1420000000	0	0	1060000000	1810000000	0	0	1010000000	751000000	0	0	795000000	817000000	0	0	1960000000	1900000000	0	0	1770000000	1810000000	0	0	1640000000	1740000000	0
67	D5TG(16:0_18:0_16:0)+Na	D5TG(50:0)+Na	D5TG	(16:0_18:0_16:0)	(16:0)	(18:0)	(16:0)		862.788	C53 D5 O6 H97 Na1	13500000	12100000	0	0	16600000	18200000	0	0	12200000	14400000	0	0	20900000	19200000	0	0	9.55387e+06	20800000	0	0	12900000	8.34803e+06	0	0	9.36233e+06	9.36532e+06	0	0	20700000	19800000	0	0	19000000	20100000	0	0	17300000	18600000	0
68	D5TG(17:0_17:1_17:0)+NH4	D5TG(51:1)+NH4	D5TG	(17:0_17:1_17:0)	(17:0)	(17:1)	(17:0)		869.833	C54 D5 O6 H101 N1	89400000	104000000	0	0	226000000	219000000	0	0	173000000	186000000	0	0	206000000	202000000	0	0	221000000	216000000	0	0	95900000	73400000	0	0	101000000	99700000	0	0	207000000	200000000	0	0	193000000	190000000	0	0	193000000	181000000	0
69	D5TG(18:0_18:0_18:0)+NH4	D5TG(54:0)+NH4	D5TG	(18:0_18:0_18:0)	(18:0)	(18:0)	(18:0)		913.895	C57 D5 O6 H109 N1	1.87636e+06	2.13657e+06	0	0	4.81031e+06	5.06159e+06	0	0	1.02927e+06	3.50919e+06	0	0	4.0365e+06	1.84597e+06	0	0	586866	5.37674e+06	0	0	1.9706e+06	1.36347e+06	0	0	621921	575841	0	0	5.33169e+06	5.7687e+06	0	0	4.78053e+06	4.75655e+06	0	0	3.41952e+06	4.68362e+06	0
70	D5TG(18:0_18:3_20:5)+NH4	D5TG(56:8)+NH4	D5TG	(18:0_18:3_20:5)	(18:0)	(18:3)	(20:5)		925.802	C59 D5 O6 H97 N1	60600000	69000000	0	0	93300000	92200000	0	0	89300000	94800000	0	0	114000000	105000000	0	0	105000000	102000000	0	0	73100000	60300000	0	0	71000000	71000000	0	0	98200000	93000000	0	0	89400000	85100000	0	0	93200000	85100000	0
71	D5TG(20:4_18:2_20:4)+NH4	D5TG(58:10)+NH4	D5TG	(20:4_18:2_20:4)	(20:4)	(18:2)	(20:4)		949.802	C61 D5 O6 H97 N1	125000000	143000000	0	0	174000000	177000000	0	0	134000000	154000000	0	0	114000000	115000000	0	0	173000000	165000000	0	0	141000000	113000000	0	0	133000000	131000000	0	0	154000000	161000000	0	0	162000000	158000000	0	0	179000000	151000000	0
72	D5TG(20:4_18:2_20:4)+Na	D5TG(58:10)+Na	D5TG	(20:4_18:2_20:4)	(20:4)	(18:2)	(20:4)		954.757	C61 D5 O6 H93 Na1	1.79446e+06	2.15151e+06	0	0	2.68982e+06	2.70791e+06	0	0	2.42225e+06	2.70269e+06	0	0	5.93645e+06	5.64967e+06	0	0	2.61791e+06	2.78256e+06	0	0	2.28619e+06	1.55396e+06	0	0	2.02895e+06	2.4381e+06	0	0	3.44469e+06	2.67314e+06	0	0	2.78042e+06	2.39677e+06	0	0	2.40574e+06	2.9079e+06	0
73	D5TG(20:2_18:2_20:2)+NH4	D5TG(58:6)+NH4	D5TG	(20:2_18:2_20:2)	(20:2)	(18:2)	(20:2)		957.864	C61 D5 O6 H105 N1	6.00762e+06	6.69204e+06	0	0	8.06569e+06	7.79568e+06	0	0	6.6244e+06	6.27391e+06	0	0	5.89103e+06	5.85468e+06	0	0	8.11457e+06	8.02112e+06	0	0	6.37347e+06	5.89396e+06	0	0	6.43506e+06	5.59859e+06	0	0	7.51597e+06	6.71991e+06	0	0	8.50514e+06	7.61593e+06	0	0	7.7901e+06	7.64583e+06	0
74	D5TG(20:2_18:3_20:2)+NH4	D5TG(58:7)+NH4	D5TG	(20:2_18:3_20:2)	(20:2)	(18:3)	(20:2)		955.849	C61 D5 O6 H103 N1	105000000	123000000	0	0	186000000	177000000	0	0	145000000	154000000	0	0	165000000	163000000	0	0	175000000	175000000	0	0	119000000	93900000	0	0	107000000	107000000	0	0	175000000	168000000	0	0	171000000	165000000	0	0	173000000	162000000	0
75	D5TG(20:2_18:3_20:2)+Na	D5TG(58:7)+Na	D5TG	(20:2_18:3_20:2)	(20:2)	(18:3)	(20:2)		960.804	C61 D5 O6 H99 Na1	1.55393e+06	1.83869e+06	0	0	2.28795e+06	3.33144e+06	0	0	2.20122e+06	2.15369e+06	0	0	4.07829e+06	3.73325e+06	0	0	2.55873e+06	2.58366e+06	0	0	2.47912e+06	1.46239e+06	0	0	1.82324e+06	1.95293e+06	0	0	2.72555e+06	2.68446e+06	0	0	2.67977e+06	2.62099e+06	0	0	2.44388e+06	2.3593e+06	0
76	D5TG(19:0_20:1_20:0)+NH4	D5TG(59:1)+NH4	D5TG	(19:0_20:1_20:0)	(19:0)	(20:1)	(20:0)		981.958	C62 D5 O6 H117 N1	97277.8	109769	0	0	457133	486311	0	0	365574	391705	0	0	521684	544915	0	0	446578	535876	0	0	90945.7	49033.3	0	0	127681	144026	0	0	448834	427087	0	0	354895	376169	0	0	311277	359991	0
77	D5TG(20:0_20:1_20:0)+NH4	D5TG(60:1)+NH4	D5TG	(20:0_20:1_20:0)	(20:0)	(20:1)	(20:0)		995.974	C63 D5 O6 H119 N1	26000000	30200000	0	0	146000000	150000000	0	0	108000000	132000000	0	0	179000000	163000000	0	0	142000000	160000000	0	0	26700000	17200000	0	0	40000000	40500000	0	0	151000000	146000000	0	0	118000000	122000000	0	0	104000000	110000000	0
78	D5TG(20:0_20:1_20:0)+Na	D5TG(60:1)+Na	D5TG	(20:0_20:1_20:0)	(20:0)	(20:1)	(20:0)		1000.93	C63 D5 O6 H115 Na1	359834	382453	0	0	2.64077e+06	2.37402e+06	0	0	1.76283e+06	2.91768e+06	0	0	2.4514e+06	2.29405e+06	0	0	2.68228e+06	2.69516e+06	0	0	344188	218438	0	0	532673	525582	0	0	2.31116e+06	3.43941e+06	0	0	2.5732e+06	1.82568e+06	0	0	1.51753e+06	1.83711e+06	0
79	D5TG(20:0_20:1_20:0)+H	D5TG(60:1)+H	D5TG	(20:0_20:1_20:0)	(20:0)	(20:1)	(20:0)		978.947	C63 D5 O6 H116	1.63117e+06	1.56491e+06	0	0	4.34213e+06	4.38888e+06	0	0	2.13323e+06	3.18379e+06	0	0	3.89913e+06	2.80921e+06	0	0	2.51303e+06	5.15347e+06	0	0	1.62532e+06	1.42657e+06	0	0	1.22208e+06	1.5263e+06	0	0	3.78775e+06	4.55475e+06	0	0	3.48325e+06	3.83096e+06	0	0	2.51745e+06	3.75002e+06	0
80	D5TG(20:0_20:1_20:0)+NH4	D5TG(60:1)+NH4	D5TG	(20:0_20:1_20:0)	(20:0)	(20:1)	(20:0)		995.974	C63 D5 O6 H119 N1	26400000	30700000	0	0	147000000	152000000	0	0	111000000	130000000	0	0	175000000	163000000	0	0	140000000	163000000	0	0	26700000	17200000	0	0	40100000	40200000	0	0	152000000	144000000	0	0	120000000	124000000	0	0	102000000	111000000	0
81	D5TG(20:5_22:6_20:5)+NH4	D5TG(62:16)+NH4	D5TG	(20:5_22:6_20:5)	(20:5)	(22:6)	(20:5)		993.77	C65 D5 O6 H93 N1	155000000	179000000	0	0	178000000	168000000	0	0	121000000	136000000	0	0	76700000	76700000	0	0	160000000	158000000	0	0	161000000	132000000	0	0	139000000	141000000	0	0	157000000	154000000	0	0	171000000	174000000	0	0	195000000	172000000	0
82	D5TG(20:5_22:6_20:5)+Na	D5TG(62:16)+Na	D5TG	(20:5_22:6_20:5)	(20:5)	(22:6)	(20:5)		998.726	C65 D5 O6 H89 Na1	2.28132e+06	2.59368e+06	0	0	2.57655e+06	2.51297e+06	0	0	1.99809e+06	2.63176e+06	0	0	5.15266e+06	5.01197e+06	0	0	2.39691e+06	2.86188e+06	0	0	2.92325e+06	1.85592e+06	0	0	2.53892e+06	2.61683e+06	0	0	2.70334e+06	2.29373e+06	0	0	2.52682e+06	3.35157e+06	0	0	2.56655e+06	2.49143e+06	0
83	DG(18:1e)+NH4	DG(18:1e)+NH4	DG	(18:1e)	(18:1e)				374.326	C21 H44 O4 N1	8.21857e+06	9.87859e+06	0	0	8.24588e+06	8.20353e+06	0	0	3.16855e+06	2.96821e+06	0	0	4.14864e+06	5.37983e+06	0	0	7.9184e+06	6.20155e+06	0	0	9.04713e+06	6.0818e+06	0	0	7.86262e+06	8.58005e+06	0	0	5.48492e+06	4.71404e+06	0	0	9.8369e+06	9.85183e+06	0	0	9.78304e+06	6.2694e+06	0
84	DG(18:1e)+H	DG(18:1e)+H	DG	(18:1e)	(18:1e)				357.3	C21 H41 O4	1.17577e+06	1.37754e+06	0	0	501388	633030	0	0	327365	169323	0	0	392798	824254	0	0	1.16371e+06	467483	0	0	799016	925495	0	0	1.10123e+06	702012	0	0	309920	229104	0	0	787406	665126	0	0	1.30574e+06	468308	0
85	DG(20:1e)+NH4	DG(20:1e)+NH4	DG	(20:1e)	(20:1e)				402.358	C23 H48 O4 N1	9.41903e+06	11800000	0	0	26600000	25800000	0	0	7.24206e+06	8.22346e+06	0	0	46500000	41700000	0	0	31600000	31400000	0	0	6.28171e+06	4.34211e+06	0	0	13200000	12500000	0	0	8.71069e+06	9.28749e+06	0	0	10700000	11300000	0	0	7.82497e+06	6.70311e+06	0
86	DG(15:0_16:0)+NH4	DG(31:0)+NH4	DG	(15:0_16:0)	(15:0)	(16:0)			572.525	C34 H70 O5 N1	1.46278e+06	1.72376e+06	0	0	525604	461899	0	0	358857	639985	0	0	409705	419034	0	0	439794	553311	0	0	1.72951e+06	1.24945e+06	0	0	1.20535e+06	1.62783e+06	0	0	362554	523010	0	0	777179	600519	0	0	861027	802645	0
87	DG(16:0_16:0)+NH4	DG(32:0)+NH4	DG	(16:0_16:0)	(16:0)	(16:0)			586.541	C35 H72 O5 N1	401000000	487000000	0	0	142000000	131000000	0	0	89800000	101000000	0	0	75700000	70900000	0	0	121000000	126000000	0	0	400000000	278000000	0	0	268000000	271000000	0	0	94500000	105000000	0	0	247000000	253000000	0	0	271000000	242000000	0
88	DG(16:0_16:0)+H	DG(32:0)+H	DG	(16:0_16:0)	(16:0)	(16:0)			569.514	C35 H69 O5	7.24908e+06	9.2853e+06	0	0	2.33927e+06	2.34424e+06	0	0	1.62291e+06	1.87458e+06	0	0	1.37131e+06	1.52595e+06	0	0	2.29109e+06	2.07699e+06	0	0	8.22697e+06	5.45024e+06	0	0	5.46603e+06	5.32931e+06	0	0	1.83988e+06	1.79684e+06	0	0	4.49472e+06	4.40676e+06	0	0	4.83158e+06	4.33547e+06	0
89	DG(16:0_16:1)+NH4	DG(32:1)+NH4	DG	(16:0_16:1)	(16:0)	(16:1)			584.525	C35 H70 O5 N1	1.83201e+06	2.11774e+06	0	0	995620	899274	0	0	783948	959509	0	0	1.05256e+06	1.12205e+06	0	0	1.02132e+06	783254	0	0	2.10776e+06	1.4934e+06	0	0	3.30316e+06	3.62135e+06	0	0	898584	880243	0	0	1.05193e+06	991350	0	0	1.12636e+06	1.0685e+06	0
90	DG(32:1)+NH4	DG(32:1)+NH4	DG	(32:1)	(32:1)				584.525	C35 H70 O5 N1	3.13384e+06	3.80321e+06	0	0	2.11844e+06	2.10044e+06	0	0	1.21952e+06	1.55477e+06	0	0	1.0511e+06	961737	0	0	2.0218e+06	1.58248e+06	0	0	3.20825e+06	2.78216e+06	0	0	2.78634e+06	2.86842e+06	0	0	1.51434e+06	1.50669e+06	0	0	4.03626e+06	3.91769e+06	0	0	3.6954e+06	3.67786e+06	0
91	DG(16:0_17:0)+NH4	DG(33:0)+NH4	DG	(16:0_17:0)	(16:0)	(17:0)			600.556	C36 H74 O5 N1	37100000	43600000	0	0	24500000	22500000	0	0	10800000	13900000	0	0	4.17311e+06	4.38537e+06	0	0	21900000	21000000	0	0	37100000	27100000	0	0	29400000	28300000	0	0	18200000	17600000	0	0	29900000	28900000	0	0	32300000	27000000	0
92	DG(15:0_18:1)+NH4	DG(33:1)+NH4	DG	(15:0_18:1)	(15:0)	(18:1)			598.541	C36 H72 O5 N1	1.8433e+06	1.21629e+06	0	0	478338	350404	0	0	468244	376080	0	0	611115	764031	0	0	625490	255299	0	0	1.74838e+06	1.24813e+06	0	0	2.19455e+06	1.86202e+06	0	0	268556	834496	0	0	425524	462721	0	0	122983	411648	0
93	DG(16:0_18:1)+NH4	DG(34:1)+NH4	DG	(16:0_18:1)	(16:0)	(18:1)			612.556	C37 H74 O5 N1	26800000	32300000	0	0	13100000	11200000	0	0	7.50138e+06	7.61916e+06	0	0	6.48385e+06	6.39186e+06	0	0	9.78173e+06	10200000	0	0	25700000	17800000	0	0	28600000	38000000	0	0	8.26898e+06	8.17352e+06	0	0	18700000	19400000	0	0	20600000	19700000	0
94	DG(18:0_16:1)+NH4	DG(34:1)+NH4	DG	(18:0_16:1)	(18:0)	(16:1)			612.556	C37 H74 O5 N1	7.81485e+06	9.55615e+06	0	0	8.76511e+06	8.42899e+06	0	0	7.20485e+06	7.67135e+06	0	0	2.48757e+06	2.34692e+06	0	0	9.66723e+06	9.51088e+06	0	0	9.49991e+06	7.15288e+06	0	0	8.19956e+06	7.84554e+06	0	0	7.79373e+06	7.938e+06	0	0	9.26287e+06	9.21101e+06	0	0	9.9246e+06	9.43836e+06	0
95	DG(16:0_18:2)+NH4	DG(34:2)+NH4	DG	(16:0_18:2)	(16:0)	(18:2)			610.541	C37 H72 O5 N1	6.66787e+06	9.21084e+06	0	0	3.22752e+06	3.10647e+06	0	0	2.71266e+06	3.08941e+06	0	0	4.05241e+06	4.00308e+06	0	0	3.35907e+06	2.74706e+06	0	0	7.38966e+06	5.26808e+06	0	0	18100000	18100000	0	0	2.71358e+06	2.61646e+06	0	0	3.66544e+06	3.45793e+06	0	0	4.45625e+06	4.13186e+06	0
96	DG(18:0_17:0)+NH4	DG(35:0)+NH4	DG	(18:0_17:0)	(18:0)	(17:0)			628.587	C38 H78 O5 N1	108000000	128000000	0	0	92300000	86000000	0	0	66900000	72100000	0	0	16100000	16500000	0	0	95300000	90100000	0	0	113000000	85800000	0	0	98300000	98900000	0	0	72300000	76900000	0	0	107000000	106000000	0	0	115000000	104000000	0
97	DG(18:0_17:0)+H	DG(35:0)+H	DG	(18:0_17:0)	(18:0)	(17:0)			611.561	C38 H75 O5	1.43896e+06	1.88388e+06	0	0	1.2305e+06	1.23411e+06	0	0	965872	1.00094e+06	0	0	179880	192821	0	0	1.2283e+06	1.11607e+06	0	0	1.55802e+06	1.24166e+06	0	0	1.51969e+06	1.57145e+06	0	0	924624	1.00724e+06	0	0	1.30221e+06	1.36909e+06	0	0	1.76975e+06	1.42641e+06	0
98	DG(18:0_18:1)+NH4	DG(36:1)+NH4	DG	(18:0_18:1)	(18:0)	(18:1)			640.587	C39 H78 O5 N1	61600000	74000000	0	0	56100000	50300000	0	0	42700000	47500000	0	0	5.42123e+06	7.53112e+06	0	0	57900000	50600000	0	0	65700000	30100000	0	0	85800000	85700000	0	0	46700000	48700000	0	0	63800000	62800000	0	0	70500000	57900000	0
99	DG(18:0_18:1)+H	DG(36:1)+H	DG	(18:0_18:1)	(18:0)	(18:1)			623.561	C39 H75 O5	506105	786048	0	0	431703	434712	0	0	340821	474480	0	0	98054.7	53703.5	0	0	548630	495667	0	0	820956	511601	0	0	1.43499e+06	1.3726e+06	0	0	467953	396499	0	0	522862	458196	0	0	647900	599863	0
100	DG(18:0_18:1)+NH4	DG(36:1)+NH4	DG	(18:0_18:1)	(18:0)	(18:1)			640.587	C39 H78 O5 N1	12100000	14600000	0	0	13600000	12100000	0	0	12600000	13300000	0	0	7.34079e+06	7.03899e+06	0	0	13800000	12000000	0	0	15400000	12400000	0	0	16000000	15600000	0	0	12400000	11900000	0	0	13200000	12900000	0	0	15200000	12900000	0
101	DG(36:1e)+NH4	DG(36:1e)+NH4	DG	(36:1e)	(36:1e)				626.608	C39 H80 O4 N1	1.46599e+06	2.23424e+06	0	0	2.99539e+06	1.94884e+06	0	0	5.12697e+06	3.16715e+06	0	0	2.69893e+06	2.80399e+06	0	0	3.60785e+06	3.21885e+06	0	0	2.41003e+06	1.20634e+06	0	0	2.49288e+06	2.39861e+06	0	0	3.04478e+06	2.9008e+06	0	0	2.48925e+06	2.05485e+06	0	0	3.16271e+06	3.3719e+06	0
102	DG(18:1_18:1)+NH4	DG(36:2)+NH4	DG	(18:1_18:1)	(18:1)	(18:1)			638.572	C39 H76 O5 N1	19700000	23500000	0	0	11200000	10300000	0	0	6.21008e+06	6.66365e+06	0	0	5.04451e+06	4.9693e+06	0	0	8.46393e+06	8.70611e+06	0	0	18400000	13700000	0	0	21500000	23000000	0	0	8.74997e+06	8.10655e+06	0	0	17600000	25200000	0	0	18800000	15900000	0
103	DG(18:1_18:2)+NH4	DG(36:3)+NH4	DG	(18:1_18:2)	(18:1)	(18:2)			636.556	C39 H74 O5 N1	7.71897e+06	10600000	0	0	3.17984e+06	3.091e+06	0	0	2.65437e+06	2.82527e+06	0	0	3.81316e+06	3.72126e+06	0	0	3.09508e+06	3.15269e+06	0	0	8.11e+06	5.73641e+06	0	0	12600000	12700000	0	0	3.04182e+06	2.72971e+06	0	0	4.52676e+06	3.98881e+06	0	0	5.17267e+06	4.55178e+06	0
104	DG(18:4_18:0)+NH4	DG(36:4)+NH4	DG	(18:4_18:0)	(18:4)	(18:0)			634.541	C39 H72 O5 N1	1.02502e+06	1.2421e+06	0	0	441204	408204	0	0	405577	516368	0	0	356897	535098	0	0	429380	365353	0	0	1.16944e+06	851924	0	0	653427	889755	0	0	442769	298600	0	0	619086	543726	0	0	706900	603353	0
105	DG(18:0_19:0)+NH4	DG(37:0)+NH4	DG	(18:0_19:0)	(18:0)	(19:0)			656.619	C40 H82 O5 N1	20800000	24500000	0	0	17800000	18100000	0	0	15500000	15900000	0	0	10500000	10900000	0	0	19900000	17900000	0	0	21000000	16100000	0	0	19100000	19000000	0	0	17000000	15900000	0	0	20000000	19800000	0	0	22100000	19100000	0
106	DG(19:1_18:0)+NH4	DG(37:1)+NH4	DG	(19:1_18:0)	(19:1)	(18:0)			654.603	C40 H80 O5 N1	1.30815e+06	1.69222e+06	0	0	1.78654e+06	1.23067e+06	0	0	961566	993043	0	0	236968	296253	0	0	1.31097e+06	1.18878e+06	0	0	1.48431e+06	1.14426e+06	0	0	1.46227e+06	1.57119e+06	0	0	1.04155e+06	1.53179e+06	0	0	1.33837e+06	1.35714e+06	0	0	1.42393e+06	1.36633e+06	0
107	DG(19:1_18:0)+NH4	DG(37:1)+NH4	DG	(19:1_18:0)	(19:1)	(18:0)			654.603	C40 H80 O5 N1	1.15041e+06	997495	0	0	959339	810745	0	0	724212	752286	0	0	257220	395465	0	0	912556	838148	0	0	1.19996e+06	826027	0	0	1.00737e+06	1.00412e+06	0	0	765938	746117	0	0	877658	750611	0	0	1.02008e+06	1.0021e+06	0
108	DG(18:0_20:0)+NH4	DG(38:0)+NH4	DG	(18:0_20:0)	(18:0)	(20:0)			670.634	C41 H84 O5 N1	115000000	148000000	0	0	123000000	116000000	0	0	105000000	112000000	0	0	74500000	76100000	0	0	133000000	131000000	0	0	126000000	98200000	0	0	118000000	119000000	0	0	110000000	111000000	0	0	126000000	125000000	0	0	135000000	122000000	0
109	DG(18:0_20:0)+H	DG(38:0)+H	DG	(18:0_20:0)	(18:0)	(20:0)			653.608	C41 H81 O5	1.18766e+06	1.48707e+06	0	0	1.14089e+06	981098	0	0	1.0927e+06	1.08566e+06	0	0	696086	783050	0	0	1.37716e+06	1.13557e+06	0	0	1.39588e+06	1.10443e+06	0	0	1.4131e+06	1.37286e+06	0	0	964748	1.14325e+06	0	0	1.14883e+06	1.15403e+06	0	0	1.29955e+06	1.15105e+06	0
110	DG(18:0_21:0)+NH4	DG(39:0)+NH4	DG	(18:0_21:0)	(18:0)	(21:0)			684.65	C42 H86 O5 N1	5.13895e+06	7.00547e+06	0	0	6.42976e+06	5.80423e+06	0	0	5.64107e+06	5.84471e+06	0	0	4.75927e+06	4.72374e+06	0	0	7.55628e+06	7.63153e+06	0	0	5.87039e+06	4.58464e+06	0	0	6.05428e+06	5.15318e+06	0	0	5.8213e+06	5.93655e+06	0	0	6.16377e+06	5.65628e+06	0	0	6.52521e+06	6.05731e+06	0
111	DG(39:1)+NH4	DG(39:1)+NH4	DG	(39:1)	(39:1)				682.634	C42 H84 O5 N1	190545	224981	0	0	382325	324218	0	0	948853	1.03053e+06	0	0	151613	142152	0	0	1.17223e+06	1.50389e+06	0	0	289719	283194	0	0	1.99259e+06	1.93966e+06	0	0	374148	527154	0	0	275683	303817	0	0	264098	295653	0
112	DG(40:0)+NH4	DG(40:0)+NH4	DG	(40:0)	(40:0)				698.666	C43 H88 O5 N1	23400000	23600000	0	0	23200000	22900000	0	0	8.22058e+06	14100000	0	0	9.14105e+06	9.69233e+06	0	0	18600000	18700000	0	0	23700000	22100000	0	0	20800000	20300000	0	0	19900000	16700000	0	0	27500000	24700000	0	0	26400000	27700000	0
113	DG(40:0)+NH4	DG(40:0)+NH4	DG	(40:0)	(40:0)				698.666	C43 H88 O5 N1	7.44195e+06	9.48171e+06	0	0	12000000	11300000	0	0	9.22655e+06	11500000	0	0	3.8407e+06	4.63579e+06	0	0	9.46014e+06	13300000	0	0	6.57919e+06	7.17187e+06	0	0	7.91483e+06	5.65296e+06	0	0	10900000	9.87778e+06	0	0	14000000	13800000	0	0	11300000	13700000	0
114	DG(18:0_22:0)+NH4	DG(40:0)+NH4	DG	(18:0_22:0)	(18:0)	(22:0)			698.666	C43 H88 O5 N1	35900000	37700000	0	0	43100000	44600000	0	0	41600000	44100000	0	0	31300000	33400000	0	0	52100000	49900000	0	0	38500000	30500000	0	0	38100000	37600000	0	0	45100000	43100000	0	0	36500000	40200000	0	0	44600000	40500000	0
115	DG(18:1_22:0)+NH4	DG(40:1)+NH4	DG	(18:1_22:0)	(18:1)	(22:0)			696.65	C43 H86 O5 N1	559620	750182	0	0	250897	215595	0	0	443264	288547	0	0	217927	205498	0	0	217323	587081	0	0	458140	530512	0	0	1.1729e+06	1.4308e+06	0	0	488351	365712	0	0	483218	335249	0	0	412436	773324	0
116	DG(18:0_23:0)+NH4	DG(41:0)+NH4	DG	(18:0_23:0)	(18:0)	(23:0)			712.681	C44 H90 O5 N1	3.36995e+06	3.84498e+06	0	0	4.62355e+06	4.22156e+06	0	0	4.77401e+06	4.65448e+06	0	0	3.37632e+06	3.90426e+06	0	0	5.44416e+06	5.29303e+06	0	0	3.71463e+06	3.10898e+06	0	0	3.95844e+06	4.62652e+06	0	0	3.77531e+06	4.45667e+06	0	0	4.16414e+06	4.08523e+06	0	0	4.62298e+06	4.13989e+06	0
117	DG(18:0_24:0)+NH4	DG(42:0)+NH4	DG	(18:0_24:0)	(18:0)	(24:0)			726.697	C45 H92 O5 N1	5.86596e+06	6.8721e+06	0	0	7.20654e+06	7.49767e+06	0	0	6.76026e+06	7.50967e+06	0	0	6.42691e+06	5.98202e+06	0	0	8.75512e+06	10100000	0	0	5.603e+06	5.07245e+06	0	0	6.34528e+06	5.84781e+06	0	0	7.23284e+06	6.36802e+06	0	0	6.53489e+06	6.86563e+06	0	0	7.43218e+06	6.32477e+06	0
118	DG(25:0_18:0)+NH4	DG(43:0)+NH4	DG	(25:0_18:0)	(25:0)	(18:0)			740.713	C46 H94 O5 N1	836124	500634	0	0	619519	903122	0	0	736904	1.18979e+06	0	0	651769	818533	0	0	762791	841017	0	0	517596	558760	0	0	700896	438717	0	0	1.00218e+06	761594	0	0	990194	460734	0	0	598244	683064	0
119	DG(26:0_18:0)+NH4	DG(44:0)+NH4	DG	(26:0_18:0)	(26:0)	(18:0)			754.728	C47 H96 O5 N1	555480	602676	0	0	958196	796497	0	0	753887	958894	0	0	956682	973088	0	0	1.01991e+06	1.09441e+06	0	0	581030	557459	0	0	782766	762732	0	0	802668	776437	0	0	793074	718331	0	0	749321	703332	0
120	Hex1Cer(d18:1_12:0)+H	Hex1Cer(d30:1)+H	Hex1Cer	(d18:1_12:0)	(d18:1)	(12:0)			644.51	C36 H70 O8 N1	57600000	67700000	0	0	71700000	72100000	0	0	59200000	65300000	0	0	68500000	67300000	0	0	71400000	68800000	0	0	65300000	50000000	0	0	60900000	63600000	0	0	67600000	68100000	0	0	69600000	69500000	0	0	76700000	69300000	0
121	Hex1Cer(d18:1_12:0)+HCOO	Hex1Cer(d30:1)+HCOO	Hex1Cer	(d18:1_12:0)	(d18:1)	(12:0)			688.501	C37 H70 O10 N1	0	0	35400000	36000000	0	0	39200000	35000000	0	0	35400000	36500000	0	0	43100000	37800000	0	0	42700000	35200000	0	0	34800000	38400000	0	0	32000000	11400000	0	0	37900000	37400000	0	0	35500000	37600000	0	0	36900000
122	Hex1Cer(d30:1)+H-H2O	Hex1Cer(d30:1)+H-H2O	Hex1Cer	(d18:1_12:0)	(d18:1)	(12:0)			626.499	C36 H68 O7 N1	4.4769e+06	5.32083e+06	0	0	5.612e+06	5.72533e+06	0	0	4.58372e+06	5.07244e+06	0	0	5.22807e+06	5.35727e+06	0	0	5.28691e+06	5.02733e+06	0	0	5.17418e+06	3.92534e+06	0	0	4.77164e+06	4.81163e+06	0	0	5.25446e+06	5.07788e+06	0	0	5.55319e+06	5.19751e+06	0	0	5.90703e+06	5.15189e+06	0
123	Hex2Cer(d18:1_12:0)+H	Hex2Cer(d30:1)+H	Hex2Cer	(d18:1_12:0)	(d18:1)	(12:0)			806.562	C42 H80 O13 N1	39100000	46600000	0	0	51800000	53500000	0	0	41500000	44800000	0	0	52100000	53600000	0	0	52000000	44600000	0	0	45100000	34300000	0	0	45300000	46900000	0	0	47100000	44100000	0	0	48400000	46700000	0	0	49900000	48200000	0
124	Hex2Cer(d30:1)+HCOO	Hex2Cer(d30:1)+HCOO	Hex2Cer	(d18:1_12:0)	(d18:1)	(12:0)			850.553	C43 H80 O15 N1	0	0	22900000	21100000	0	0	23200000	22100000	0	0	13700000	14600000	0	0	24700000	23000000	0	0	23600000	21500000	0	0	21400000	21900000	0	0	21100000	7.5904e+06	0	0	22800000	21100000	0	0	22000000	21200000	0	0	22400000
125	Hex2Cer(d30:1)+H-H2O	Hex2Cer(d30:1)+H-H2O	Hex2Cer	(d18:1_12:0)	(d18:1)	(12:0)			788.552	C42 H78 O12 N1	1.27597e+06	1.41525e+06	0	0	1.61704e+06	1.56112e+06	0	0	1.42887e+06	1.05667e+06	0	0	1.54818e+06	1.72948e+06	0	0	11200000	1.66165e+06	0	0	1.45672e+06	1.3141e+06	0	0	1.2088e+06	1.33021e+06	0	0	1.15959e+06	962143	0	0	1.64912e+06	1.12489e+06	0	0	1.87887e+06	1.41364e+06	0
126	LPC(17:0)+H	LPC(17:0)+H	LPC	(17:0)	(17:0)				510.355	C25 H53 O7 N1 P1	2.166e+06	2.78844e+06	0	0	3.30236e+06	3.39403e+06	0	0	2.16667e+06	2.45644e+06	0	0	2.96787e+06	3.09819e+06	0	0	3.48312e+06	3.36481e+06	0	0	2.28782e+06	1.7172e+06	0	0	2.17101e+06	2.27924e+06	0	0	2.78104e+06	2.86199e+06	0	0	3.24313e+06	3.11511e+06	0	0	2.9806e+06	2.85122e+06	0
127	LPC(18:0)+HCOO	LPC(18:0)+HCOO	LPC	(18:0)	(18:0)				568.362	C27 H55 O9 N1 P1	0	0	115508	113672	0	0	85040.5	135998	0	0	132657	98050.4	0	0	179062	165636	0	0	82581.1	120312	0	0	109714	106342	0	0	124625	35939.2	0	0	126074	67658.8	0	0	103866	21394.1	0	0	92758.4
128	LPC(18:0)+H	LPC(18:0)+H	LPC	(18:0)	(18:0)				524.371	C26 H55 O7 N1 P1	626026	1.36253e+06	0	0	1.15321e+06	984438	0	0	574922	607510	0	0	1.14716e+06	1.10721e+06	0	0	890737	829996	0	0	560502	361131	0	0	485686	484532	0	0	1.249e+06	722463	0	0	749858	721057	0	0	762128	677854	0
129	LPC(18:1)+HCOO	LPC(18:1)+HCOO	LPC	(18:1)	(18:1)				566.346	C27 H53 O9 N1 P1	0	0	930.572	901.872	0	0	900.72	871.224	0	0	695.892	1692.92	0	0	17511.4	3822.37	0	0	0	624.104	0	0	0	0	0	0	0	0	0	0	0	0	0	0	0	859.212	0	0	0
130	LPC(18:1)+H	LPC(18:1)+H	LPC	(18:1)	(18:1)				522.355	C26 H53 O7 N1 P1	20520.2	26663.7	0	0	99737.9	113175	0	0	0	7120	0	0	92138.9	144349	0	0	3330.94	4742.85	0	0	0	520.826	0	0	1307.27	2380.38	0	0	3569.26	6008.77	0	0	2900.74	5386.02	0	0	2144.46	5526.91	0
131	LPC(19:0)+HCOO	LPC(19:0)+HCOO	LPC	(19:0)	(19:0)				582.378	C28 H57 O9 N1 P1	0	0	131000000	139000000	0	0	133000000	134000000	0	0	86700000	141000000	0	0	144000000	77100000	0	0	155000000	135000000	0	0	123000000	144000000	0	0	133000000	38600000	0	0	142000000	144000000	0	0	83400000	142000000	0	0	127000000
132	LPC(19:0)+H	LPC(19:0)+H	LPC	(19:0)	(19:0)				538.387	C27 H57 O7 N1 P1	818000000	947000000	0	0	1030000000	1040000000	0	0	687000000	751000000	0	0	890000000	966000000	0	0	1060000000	985000000	0	0	757000000	578000000	0	0	656000000	686000000	0	0	841000000	829000000	0	0	972000000	968000000	0	0	940000000	842000000	0
133	LPC(19:0)+Na	LPC(19:0)+Na	LPC	(19:0)	(19:0)				560.369	C27 H56 O7 N1 P1 Na1	11500000	13100000	0	0	14000000	15600000	0	0	13900000	12000000	0	0	18100000	16500000	0	0	21100000	19300000	0	0	13300000	6.47503e+06	0	0	7.67453e+06	11300000	0	0	14400000	15700000	0	0	11800000	12800000	0	0	14800000	11200000	0
134	LPE(17:1)-H	LPE(17:1)-H	LPE	(17:1)	(17:1)				464.278	C22 H43 O7 N1 P1	0	0	134000000	136000000	0	0	143000000	136000000	0	0	86000000	85400000	0	0	117000000	111000000	0	0	148000000	129000000	0	0	120000000	126000000	0	0	93600000	30300000	0	0	102000000	100000000	0	0	123000000	124000000	0	0	140000000
135	LPE(17:1)+Na	LPE(17:1)+Na	LPE	(17:1)	(17:1)				488.275	C22 H44 O7 N1 P1 Na1	3.5869e+06	4.09096e+06	0	0	4.26327e+06	4.49853e+06	0	0	4.12083e+06	4.5156e+06	0	0	5.53686e+06	4.73367e+06	0	0	5.6142e+06	6.01864e+06	0	0	5.46946e+06	2.85248e+06	0	0	3.44221e+06	4.22912e+06	0	0	4.15368e+06	4.27663e+06	0	0	3.6476e+06	3.86052e+06	0	0	4.69276e+06	4.20201e+06	0
136	LPE(17:1)+H	LPE(17:1)+H	LPE	(17:1)	(17:1)				466.293	C22 H45 O7 N1 P1	183000000	215000000	0	0	231000000	239000000	0	0	129000000	144000000	0	0	194000000	178000000	0	0	224000000	214000000	0	0	196000000	150000000	0	0	168000000	150000000	0	0	159000000	157000000	0	0	189000000	156000000	0	0	236000000	217000000	0
137	LPG(17:1)-H	LPG(17:1)-H	LPG	(17:1)	(17:1)				495.273	C23 H44 O9 N0 P1	0	0	127000000	130000000	0	0	142000000	133000000	0	0	126000000	128000000	0	0	143000000	142000000	0	0	147000000	135000000	0	0	129000000	146000000	0	0	125000000	45600000	0	0	148000000	147000000	0	0	131000000	134000000	0	0	134000000
138	LPG(17:1)+H	LPG(17:1)+H	LPG	(17:1)	(17:1)				497.287	C23 H46 O9 N0 P1	63600000	75100000	0	0	86200000	82600000	0	0	44600000	43500000	0	0	84900000	81300000	0	0	83100000	65800000	0	0	52400000	63400000	0	0	39900000	55200000	0	0	83300000	59100000	0	0	78100000	56600000	0	0	83600000	43100000	0
139	LPG(17:1)+Na	LPG(17:1)+Na	LPG	(17:1)	(17:1)				519.269	C23 H45 O9 N0 P1 Na1	4.14688e+06	4.68772e+06	0	0	4.82159e+06	5.30632e+06	0	0	8.0942e+06	8.98068e+06	0	0	7.35026e+06	6.67333e+06	0	0	5.85478e+06	6.57537e+06	0	0	6.89981e+06	3.71819e+06	0	0	5.12864e+06	6.27613e+06	0	0	6.69275e+06	6.80084e+06	0	0	4.30037e+06	4.47044e+06	0	0	5.07233e+06	4.50352e+06	0
140	LPG(17:1)+NH4	LPG(17:1)+NH4	LPG	(17:1)	(17:1)				514.314	C23 H49 O9 N1 P1	25900000	24800000	0	0	29000000	27500000	0	0	45200000	51400000	0	0	52000000	50300000	0	0	50300000	54100000	0	0	50700000	29500000	0	0	49400000	51000000	0	0	54600000	51200000	0	0	29200000	49500000	0	0	26400000	48000000	0
141	LPI(17:1)-H	LPI(17:1)-H	LPI	(17:1)	(17:1)				583.289	C26 H48 O12 N0 P1	0	0	61400000	61400000	0	0	66200000	65000000	0	0	66000000	64600000	0	0	68000000	67900000	0	0	66700000	62100000	0	0	57600000	59000000	0	0	59600000	19500000	0	0	78500000	72900000	0	0	62700000	60500000	0	0	56800000
142	LPI(17:1)+H	LPI(17:1)+H	LPI	(17:1)	(17:1)				585.303	C26 H50 O12 N0 P1	18100000	21400000	0	0	24200000	25500000	0	0	20400000	24000000	0	0	25700000	22600000	0	0	23000000	24500000	0	0	22700000	16200000	0	0	21300000	22000000	0	0	28800000	27000000	0	0	23100000	23700000	0	0	21000000	20600000	0
143	LPI(17:1)+NH4	LPI(17:1)+NH4	LPI	(17:1)	(17:1)				602.33	C26 H53 O12 N1 P1	20600000	24900000	0	0	28100000	27800000	0	0	24200000	29000000	0	0	28900000	26000000	0	0	25900000	30400000	0	0	27000000	18700000	0	0	24500000	25200000	0	0	34000000	32300000	0	0	26900000	29500000	0	0	24300000	24600000	0
144	MG(16:0)+H	MG(16:0)+H	MG	(16:0)	(16:0)				331.284	C19 H39 O4	9.13929e+06	7.13618e+06	0	0	6.95256e+06	7.08248e+06	0	0	6.19655e+06	6.59088e+06	0	0	8.84865e+06	8.49828e+06	0	0	10300000	6.44815e+06	0	0	8.29892e+06	6.51959e+06	0	0	3.88586e+06	3.69898e+06	0	0	5.9102e+06	5.01071e+06	0	0	6.91902e+06	5.24803e+06	0	0	11100000	8.06209e+06	0
145	MG(16:0)+NH4	MG(16:0)+NH4	MG	(16:0)	(16:0)				348.311	C19 H42 O4 N1	10800000	12300000	0	0	8.17641e+06	9.02796e+06	0	0	7.11908e+06	8.33937e+06	0	0	10700000	7.64536e+06	0	0	12400000	8.06959e+06	0	0	9.2258e+06	8.10833e+06	0	0	4.97789e+06	4.98789e+06	0	0	7.51112e+06	7.60053e+06	0	0	11000000	8.01239e+06	0	0	15600000	13100000	0
146	MG(17:0)+H	MG(17:0)+H	MG	(17:0)	(17:0)				345.3	C20 H41 O4	2.6965e+06	2.9761e+06	0	0	3.86435e+06	3.0297e+06	0	0	2.93387e+06	3.15673e+06	0	0	3.57219e+06	3.04756e+06	0	0	3.32985e+06	3.3237e+06	0	0	3.45089e+06	1.9579e+06	0	0	3.13877e+06	2.24973e+06	0	0	3.38237e+06	3.22814e+06	0	0	2.79981e+06	2.71012e+06	0	0	3.23729e+06	3.30573e+06	0
147	MG(17:0)+NH4	MG(17:0)+NH4	MG	(17:0)	(17:0)				362.326	C20 H44 O4 N1	4.58664e+06	5.72392e+06	0	0	6.04132e+06	5.65196e+06	0	0	4.1438e+06	5.12936e+06	0	0	3.26537e+06	5.14952e+06	0	0	3.77899e+06	5.22553e+06	0	0	3.04231e+06	3.42183e+06	0	0	5.46371e+06	4.95188e+06	0	0	6.16129e+06	4.64262e+06	0	0	5.3563e+06	3.51214e+06	0	0	7.00447e+06	4.75475e+06	0
148	MG(18:0)+H	MG(18:0)+H	MG	(18:0)	(18:0)				359.316	C21 H43 O4	44400000	48100000	0	0	45900000	50100000	0	0	34400000	34200000	0	0	33200000	50300000	0	0	61500000	55600000	0	0	41400000	32700000	0	0	30200000	23700000	0	0	41200000	39500000	0	0	44600000	47400000	0	0	55000000	48500000	0
149	MG(18:0)+NH4	MG(18:0)+NH4	MG	(18:0)	(18:0)				376.342	C21 H46 O4 N1	76000000	80600000	0	0	83300000	86100000	0	0	55200000	39700000	0	0	84600000	85900000	0	0	104000000	95900000	0	0	71000000	53200000	0	0	51200000	52100000	0	0	70200000	66700000	0	0	76500000	85100000	0	0	92800000	83500000	0
150	PC(16:0_18:1)+HCOO	PC(34:1)+HCOO	PC	(16:0_18:1)	(16:0)	(18:1)			804.576	C43 H83 O10 N1 P1	0	0	6473.92	2870.56	0	0	5878.33	11042	0	0	6041.03	0	0	0	32792	21861.7	0	0	2997.7	9455.39	0	0	958.725	929.616	0	0	3306.39	0	0	0	1467.53	1691.85	0	0	4827.21	2144.84	0	0	0
151	PC(34:1)+H	PC(34:1)+H	PC	(16:0_18:1)	(16:0)	(18:1)			760.585	C42 H83 O8 N1 P1	168905	201926	0	0	330538	319783	0	0	132028	129324	0	0	512177	459929	0	0	135764	190996	0	0	99563.9	88679.7	0	0	138681	100046	0	0	38536.8	134058	0	0	154536	168569	0	0	113231	117218	0
152	PC(16:0_18:2)+HCOO	PC(34:2)+HCOO	PC	(16:0_18:2)	(16:0)	(18:2)			802.56	C43 H81 O10 N1 P1	0	0	6303.92	5890.24	0	0	3631.64	10735.2	0	0	6510.1	2592.88	0	0	13207.7	22119.8	0	0	5307.31	4777.65	0	0	0	1145.08	0	0	0	949.439	0	0	2093.61	0	0	0	2699.12	1692.27	0	0	1421.16
153	PC(34:2)+H	PC(34:2)+H	PC	(16:0_18:2)	(16:0)	(18:2)			758.569	C42 H81 O8 N1 P1	86073.1	109667	0	0	236295	232705	0	0	87137.1	92945.5	0	0	285563	255057	0	0	169694	173989	0	0	54105.6	29487.5	0	0	89935.1	37416.5	0	0	56113.8	10026.3	0	0	102664	106874	0	0	29995	60261.3	0
154	PC(18:0_18:1)+HCOO	PC(36:1)+HCOO	PC	(18:0_18:1)	(18:0)	(18:1)			832.607	C45 H87 O10 N1 P1	0	0	46979.3	74575.9	0	0	8734.78	9396.32	0	0	0.121	0	0	0	15358.2	4205	0	0	565.348	0	0	0	28094.7	7534.6	0	0	2401.53	2796.98	0	0	1225.63	1293.85	0	0	2778.61	1026.79	0	0	4554.94
155	PC(36:1)+H	PC(36:1)+H	PC	(18:0_18:1)	(18:0)	(18:1)			788.616	C44 H87 O8 N1 P1	404298	467964	0	0	292898	274376	0	0	123466	75704.9	0	0	366293	318197	0	0	65139.9	83969.6	0	0	229515	136107	0	0	175155	153117	0	0	89282.6	90905.9	0	0	112375	102019	0	0	69061.3	83535.7	0
156	PC(18:0_18:2)+HCOO	PC(36:2)+HCOO	PC	(18:0_18:2)	(18:0)	(18:2)			830.592	C45 H85 O10 N1 P1	0	0	163431	168974	0	0	91946.3	103332	0	0	39854.3	32382	0	0	104857	87265.1	0	0	64824.9	74810.4	0	0	12725.3	45385.7	0	0	9903.22	3427.44	0	0	46685.4	55003.3	0	0	53260.3	73130.6	0	0	58031.2
157	PC(36:2)+H	PC(36:2)+H	PC	(18:0_18:2)	(18:0)	(18:2)			786.601	C44 H85 O8 N1 P1	369697	384478	0	0	410270	434504	0	0	194444	270485	0	0	601399	487238	0	0	196754	265927	0	0	151055	201612	0	0	292469	344940	0	0	251806	251825	0	0	82753.4	234665	0	0	268242	243108	0
158	PC(19:0_19:0)+HCOO	PC(38:0)+HCOO	PC	(19:0_19:0)	(19:0)	(19:0)			862.654	C47 H93 O10 N1 P1	0	0	27400000	28000000	0	0	114000000	105000000	0	0	152000000	165000000	0	0	24400000	23900000	0	0	126000000	116000000	0	0	27000000	26300000	0	0	35000000	39800000	0	0	150000000	153000000	0	0	49700000	51000000	0	0	43300000
159	PC(19:0_19:0)+Na	PC(38:0)+Na	PC	(19:0_19:0)	(19:0)	(19:0)			840.645	C46 H92 O8 N1 P1 Na1	11100000	13500000	0	0	11400000	12700000	0	0	8.7086e+06	8.81683e+06	0	0	5.45194e+06	4.79154e+06	0	0	10400000	8.17299e+06	0	0	12000000	8.18511e+06	0	0	8.43686e+06	9.73811e+06	0	0	11300000	11200000	0	0	12500000	11300000	0	0	12100000	10100000	0
160	PE(17:0_17:0)-H	PE(34:0)-H	PE	(17:0_17:0)	(17:0)	(17:0)			718.539	C39 H77 O8 N1 P1	0	0	338000000	346000000	0	0	59600000	58300000	0	0	53200000	55300000	0	0	56600000	53700000	0	0	65500000	60100000	0	0	253000000	276000000	0	0	87400000	12800000	0	0	55000000	53800000	0	0	92900000	85200000	0	0	96200000
161	PE(17:0_17:0)+H	PE(34:0)+H	PE	(17:0_17:0)	(17:0)	(17:0)			720.554	C39 H79 O8 N1 P1	396000000	492000000	0	0	159000000	154000000	0	0	122000000	143000000	0	0	121000000	118000000	0	0	153000000	159000000	0	0	377000000	266000000	0	0	167000000	167000000	0	0	145000000	138000000	0	0	219000000	217000000	0	0	249000000	219000000	0
162	PG(17:0_17:0)+NH4	PG(34:0)+NH4	PG	(17:0_17:0)	(17:0)	(17:0)			768.575	C40 H83 O10 N1 P1	92000000	112000000	0	0	107000000	104000000	0	0	94100000	101000000	0	0	103000000	105000000	0	0	102000000	95300000	0	0	122000000	88800000	0	0	107000000	102000000	0	0	107000000	107000000	0	0	91300000	103000000	0	0	115000000	102000000	0
163	PG(17:0_17:0)-H	PG(34:0)-H	PG	(17:0_17:0)	(17:0)	(17:0)			749.534	C40 H78 O10 N0 P1	0	0	63600000	66500000	0	0	68200000	64600000	0	0	60100000	63500000	0	0	64300000	68400000	0	0	64600000	64300000	0	0	55400000	55500000	0	0	49000000	16100000	0	0	71000000	70800000	0	0	63300000	57600000	0	0	57100000
164	PG(17:0_17:0)+H	PG(34:0)+H	PG	(17:0_17:0)	(17:0)	(17:0)			751.548	C40 H80 O10 N0 P1	5.41548e+06	6.54571e+06	0	0	6.12724e+06	6.1753e+06	0	0	5.67821e+06	6.11427e+06	0	0	5.89405e+06	6.08023e+06	0	0	5.83926e+06	5.07417e+06	0	0	7.50163e+06	5.27981e+06	0	0	6.46244e+06	6.51909e+06	0	0	5.32531e+06	6.25139e+06	0	0	5.93017e+06	5.72812e+06	0	0	6.42655e+06	6.00809e+06	0
165	SM(d18:1_12:0)+H	SM(d30:1)+H	SM	(d18:1_12:0)	(d18:1)	(12:0)			647.512	C35 H72 O6 N2 P1	1040000000	1210000000	0	0	1410000000	1460000000	0	0	738000000	784000000	0	0	1250000000	1240000000	0	0	1420000000	1370000000	0	0	801000000	593000000	0	0	673000000	678000000	0	0	978000000	945000000	0	0	1360000000	1330000000	0	0	1260000000	1100000000	0
166	SM(d30:1)+HCOO	SM(d30:1)+HCOO	SM	(d18:1_12:0)	(d18:1)	(12:0)			691.503	C36 H72 O8 N2 P1	0	0	166000000	154000000	0	0	168000000	153000000	0	0	148000000	146000000	0	0	174000000	157000000	0	0	177000000	154000000	0	0	148000000	157000000	0	0	138000000	50400000	0	0	163000000	154000000	0	0	165000000	161000000	0	0	156000000
167	SM(d30:1)+Na	SM(d30:1)+Na	SM	(d18:1_12:0)	(d18:1)	(12:0)			669.494	C35 H71 O6 N2 P1 Na1	119000000	132000000	0	0	158000000	163000000	0	0	87600000	72600000	0	0	178000000	176000000	0	0	203000000	145000000	0	0	72400000	48700000	0	0	33600000	43900000	0	0	115000000	118000000	0	0	146000000	146000000	0	0	156000000	128000000	0
168	SM(d34:1)+H	SM(d34:1)+H	SM	(d34:1)	(d34:1)				703.575	C39 H80 O6 N2 P1	71910.2	79080.9	0	0	167770	168482	0	0	93235	100613	0	0	254011	239000	0	0	60651.8	51392.7	0	0	39893.2	10132.1	0	0	200602	138619	0	0	68594.9	79681.3	0	0	59219.8	42042.4	0	0	17597	27815.9	0
169	SPH(d17:0)+H	SPH(d17:0)+H	SPH	(d17:0)	(d17:0)				288.29	C17 H38 O2 N1	59200000	70300000	0	0	74900000	75200000	0	0	44500000	41500000	0	0	79100000	70800000	0	0	78600000	82500000	0	0	62600000	48600000	0	0	48000000	45100000	0	0	70500000	63900000	0	0	74100000	68900000	0	0	83400000	190000000	0
170	SPH(d17:1)+H	SPH(d17:1)+H	SPH	(d17:1)	(d17:1)				286.274	C17 H36 O2 N1	50300000	64200000	0	0	52100000	61100000	0	0	32100000	36900000	0	0	53300000	50200000	0	0	62400000	73500000	0	0	48300000	37400000	0	0	35000000	34500000	0	0	59000000	50700000	0	0	68400000	66900000	0	0	63900000	68700000	0
171	SPH(t18:1)+H	SPH(t18:1)+H	SPH	(t18:1)	(t18:1)				316.285	C18 H38 O3 N1	4.09536e+06	6.65542e+06	0	0	8.99767e+06	8.15979e+06	0	0	2.53325e+06	2.78368e+06	0	0	7.28096e+06	7.46331e+06	0	0	6.46124e+06	6.4022e+06	0	0	6.65318e+06	5.75374e+06	0	0	3.14713e+06	2.69868e+06	0	0	4.26319e+06	3.40135e+06	0	0	7.88916e+06	11300000	0	0	4.69181e+06	4.52753e+06	0
172	TG(8:0_10:0_10:0)+NH4	TG(28:0)+NH4	TG	(8:0_10:0_10:0)	(8:0)	(10:0)	(10:0)		544.457	C31 H62 O6 N1	4.5592e+06	2.81336e+06	0	0	1.59685e+06	4.18484e+06	0	0	2.12738e+06	2.51062e+06	0	0	1.92784e+06	2.04028e+06	0	0	3.47822e+06	1.67561e+06	0	0	3.16857e+06	2.24031e+06	0	0	4.30032e+06	3.462e+06	0	0	3.1523e+06	2.49084e+06	0	0	4.08839e+06	1.62114e+06	0	0	3.35175e+06	1.96863e+06	0
173	TG(8:0_10:0_10:0)+Na	TG(28:0)+Na	TG	(8:0_10:0_10:0)	(8:0)	(10:0)	(10:0)		549.413	C31 H58 O6 Na1	423338	526896	0	0	1.17981e+06	358482	0	0	558206	632665	0	0	807963	619515	0	0	389085	375660	0	0	391813	551324	0	0	656295	864818	0	0	412432	376132	0	0	647451	654540	0	0	706415	491308	0
174	TG(8:0_12:0_12:0)+NH4	TG(32:0)+NH4	TG	(8:0_12:0_12:0)	(8:0)	(12:0)	(12:0)		600.52	C35 H70 O6 N1	7.51769e+06	11700000	0	0	4.86387e+06	4.6949e+06	0	0	4.29552e+06	4.64209e+06	0	0	5.33602e+06	5.00802e+06	0	0	4.48543e+06	2.98139e+06	0	0	9.94229e+06	5.97882e+06	0	0	9.75001e+06	9.79565e+06	0	0	4.71121e+06	4.70565e+06	0	0	4.95144e+06	4.65706e+06	0	0	5.29379e+06	4.44037e+06	0
175	TG(10:0_12:0_12:0)+NH4	TG(34:0)+NH4	TG	(10:0_12:0_12:0)	(10:0)	(12:0)	(12:0)		628.551	C37 H74 O6 N1	25100000	28900000	0	0	15000000	13800000	0	0	7.68345e+06	8.62553e+06	0	0	6.85509e+06	6.69174e+06	0	0	10800000	12100000	0	0	26800000	21000000	0	0	36700000	37500000	0	0	9.90957e+06	9.52657e+06	0	0	26900000	27000000	0	0	28400000	24800000	0
176	TG(4:0_14:0_16:0)+NH4	TG(34:0)+NH4	TG	(4:0_14:0_16:0)	(4:0)	(14:0)	(16:0)		628.551	C37 H74 O6 N1	15000000	16800000	0	0	14200000	14300000	0	0	6.05585e+06	7.73327e+06	0	0	3.9396e+06	4.05751e+06	0	0	13700000	12200000	0	0	15500000	13900000	0	0	16600000	18400000	0	0	10900000	11000000	0	0	17400000	15700000	0	0	18400000	17000000	0
177	TG(12:0_12:0_12:0)+NH4	TG(36:0)+NH4	TG	(12:0_12:0_12:0)	(12:0)	(12:0)	(12:0)		656.582	C39 H78 O6 N1	36200000	31800000	0	0	42200000	42300000	0	0	26100000	27700000	0	0	7.37517e+06	7.38344e+06	0	0	32300000	37500000	0	0	30500000	32100000	0	0	53200000	53800000	0	0	41400000	31600000	0	0	32900000	41400000	0	0	35000000	30400000	0
178	TG(12:0_12:0_12:0)+Na	TG(36:0)+Na	TG	(12:0_12:0_12:0)	(12:0)	(12:0)	(12:0)		661.538	C39 H74 O6 Na1	103540	113462	0	0	306216	239261	0	0	433062	440916	0	0	1.56185e+06	1.45023e+06	0	0	246099	259501	0	0	243764	129719	0	0	420808	429942	0	0	344556	291134	0	0	202443	160274	0	0	229810	184988	0
179	TG(4:0_16:0_16:0)+NH4	TG(36:0)+NH4	TG	(4:0_16:0_16:0)	(4:0)	(16:0)	(16:0)		656.582	C39 H78 O6 N1	28200000	32400000	0	0	27700000	30200000	0	0	23400000	27200000	0	0	7.53107e+06	7.5865e+06	0	0	32100000	32100000	0	0	28500000	22700000	0	0	32000000	32200000	0	0	26400000	28400000	0	0	29900000	32000000	0	0	35000000	28500000	0
180	TG(4:0_16:0_16:0)+Na	TG(36:0)+Na	TG	(4:0_16:0_16:0)	(4:0)	(16:0)	(16:0)		661.538	C39 H74 O6 Na1	82085.7	115100	0	0	191186	194152	0	0	294370	299684	0	0	1.464e+06	1.48449e+06	0	0	213238	281247	0	0	160656	111669	0	0	250481	207309	0	0	243899	241120	0	0	176114	126896	0	0	160814	171778	0
181	TG(16:0_6:0_16:0)+NH4	TG(38:0)+NH4	TG	(16:0_6:0_16:0)	(16:0)	(6:0)	(16:0)		684.614	C41 H82 O6 N1	23700000	26900000	0	0	28100000	28900000	0	0	25400000	27000000	0	0	10600000	11400000	0	0	25700000	31400000	0	0	26200000	21600000	0	0	40500000	40000000	0	0	28400000	29200000	0	0	25700000	27800000	0	0	29200000	26800000	0
182	TG(4:0_16:0_18:0)+NH4	TG(38:0)+NH4	TG	(4:0_16:0_18:0)	(4:0)	(16:0)	(18:0)		684.614	C41 H82 O6 N1	19000000	20900000	0	0	20900000	20900000	0	0	18500000	12800000	0	0	5.61357e+06	11100000	0	0	24400000	21200000	0	0	23000000	17200000	0	0	21600000	21900000	0	0	20600000	19700000	0	0	21500000	21600000	0	0	27100000	21300000	0
183	TG(4:0_16:0_18:1)+NH4	TG(38:1)+NH4	TG	(4:0_16:0_18:1)	(4:0)	(16:0)	(18:1)		682.598	C41 H80 O6 N1	15800000	18500000	0	0	23000000	17400000	0	0	15200000	17800000	0	0	5.00558e+06	4.603e+06	0	0	19000000	23900000	0	0	18400000	13200000	0	0	18700000	19200000	0	0	17400000	18000000	0	0	21000000	20600000	0	0	21200000	23500000	0
184	TG(4:0_16:0_18:2)+NH4	TG(38:2)+NH4	TG	(4:0_16:0_18:2)	(4:0)	(16:0)	(18:2)		680.582	C41 H78 O6 N1	10700000	11800000	0	0	10500000	10200000	0	0	6.51103e+06	7.61629e+06	0	0	3.65723e+06	4.18166e+06	0	0	10800000	10500000	0	0	11300000	8.56338e+06	0	0	11000000	11600000	0	0	9.80127e+06	9.38094e+06	0	0	11200000	11300000	0	0	12200000	10600000	0
185	TG(4:0_18:0_18:0)+NH4	TG(40:0)+NH4	TG	(4:0_18:0_18:0)	(4:0)	(18:0)	(18:0)		712.645	C43 H86 O6 N1	2.06688e+06	2.8743e+06	0	0	869105	836885	0	0	704871	784105	0	0	639837	551208	0	0	809289	1.05874e+06	0	0	2.42545e+06	1.34694e+06	0	0	1.6275e+06	1.63513e+06	0	0	807180	747792	0	0	1.61473e+06	1.6637e+06	0	0	1.57789e+06	1.5657e+06	0
186	TG(12:0_14:0_14:0)+NH4	TG(40:0)+NH4	TG	(12:0_14:0_14:0)	(12:0)	(14:0)	(14:0)		712.645	C43 H86 O6 N1	19000000	23100000	0	0	27900000	27000000	0	0	23800000	25600000	0	0	16500000	16400000	0	0	32400000	32000000	0	0	22700000	17700000	0	0	30400000	32200000	0	0	27700000	29500000	0	0	25800000	27100000	0	0	28500000	24800000	0
187	TG(4:0_18:0_18:0)+NH4	TG(40:0)+NH4	TG	(4:0_18:0_18:0)	(4:0)	(18:0)	(18:0)		712.645	C43 H86 O6 N1	2.29232e+06	2.543e+06	0	0	3.43375e+06	3.65281e+06	0	0	1.90777e+06	2.74303e+06	0	0	1.23112e+06	1.16956e+06	0	0	2.00732e+06	3.18399e+06	0	0	1.99118e+06	1.43232e+06	0	0	3.24498e+06	1.75749e+06	0	0	2.60253e+06	2.77679e+06	0	0	2.44326e+06	2.1687e+06	0	0	3.11477e+06	2.41559e+06	0
188	TG(16:0_6:0_18:1)+NH4	TG(40:1)+NH4	TG	(16:0_6:0_18:1)	(16:0)	(6:0)	(18:1)		710.629	C43 H84 O6 N1	7.55084e+06	7.25992e+06	0	0	8.13145e+06	8.30938e+06	0	0	7.85015e+06	6.56699e+06	0	0	2.33532e+06	4.61838e+06	0	0	7.83955e+06	9.53471e+06	0	0	7.55089e+06	2.81977e+06	0	0	12900000	10200000	0	0	8.49162e+06	7.88549e+06	0	0	6.50536e+06	7.49152e+06	0	0	8.07925e+06	8.62524e+06	0
189	TG(4:0_18:1_18:1)+NH4	TG(40:2)+NH4	TG	(4:0_18:1_18:1)	(4:0)	(18:1)	(18:1)		708.614	C43 H82 O6 N1	11700000	13600000	0	0	12000000	12300000	0	0	10400000	11200000	0	0	3.54907e+06	3.52515e+06	0	0	14000000	13100000	0	0	12800000	9.84079e+06	0	0	17000000	17300000	0	0	12000000	11700000	0	0	17400000	12900000	0	0	14500000	12700000	0
190	TG(16:0_12:0_14:0)+NH4	TG(42:0)+NH4	TG	(16:0_12:0_14:0)	(16:0)	(12:0)	(14:0)		740.676	C45 H90 O6 N1	26200000	25200000	0	0	34500000	35600000	0	0	32600000	35100000	0	0	21200000	22000000	0	0	37500000	39900000	0	0	26700000	22400000	0	0	34100000	34500000	0	0	37500000	35400000	0	0	32900000	34600000	0	0	32900000	32300000	0
191	TG(16:0_8:0_18:1)+NH4	TG(42:1)+NH4	TG	(16:0_8:0_18:1)	(16:0)	(8:0)	(18:1)		738.661	C45 H88 O6 N1	8.64447e+06	9.96907e+06	0	0	9.72153e+06	9.18615e+06	0	0	11000000	10200000	0	0	7.39706e+06	5.79418e+06	0	0	10400000	10000000	0	0	8.16048e+06	8.00578e+06	0	0	14700000	14200000	0	0	9.47669e+06	9.90663e+06	0	0	8.40276e+06	8.77679e+06	0	0	9.23584e+06	8.40679e+06	0
192	TG(15:0_14:0_14:0)+NH4	TG(43:0)+NH4	TG	(15:0_14:0_14:0)	(15:0)	(14:0)	(14:0)		754.692	C46 H92 O6 N1	3.91834e+06	4.40437e+06	0	0	6.49305e+06	6.9788e+06	0	0	5.74411e+06	6.35024e+06	0	0	3.71982e+06	3.7393e+06	0	0	6.66356e+06	7.7113e+06	0	0	4.80051e+06	3.63357e+06	0	0	7.38713e+06	6.95902e+06	0	0	6.70995e+06	6.54704e+06	0	0	6.41647e+06	6.00869e+06	0	0	6.30191e+06	6.08843e+06	0
193	TG(16:0_13:0_14:0)+NH4	TG(43:0)+NH4	TG	(16:0_13:0_14:0)	(16:0)	(13:0)	(14:0)		754.692	C46 H92 O6 N1	6.845e+06	7.96782e+06	0	0	12100000	11200000	0	0	9.98098e+06	11200000	0	0	5.9718e+06	6.35453e+06	0	0	10700000	12700000	0	0	7.87186e+06	6.77577e+06	0	0	11400000	11200000	0	0	10900000	11100000	0	0	10500000	10900000	0	0	10500000	9.69502e+06	0
194	TG(15:0_14:0_15:0)+NH4	TG(44:0)+NH4	TG	(15:0_14:0_15:0)	(15:0)	(14:0)	(15:0)		768.708	C47 H94 O6 N1	4.37071e+06	4.76219e+06	0	0	7.77243e+06	7.77765e+06	0	0	6.58357e+06	7.23907e+06	0	0	4.06493e+06	3.67118e+06	0	0	7.21825e+06	8.10121e+06	0	0	4.63479e+06	4.31326e+06	0	0	7.89978e+06	6.65181e+06	0	0	7.29707e+06	7.12293e+06	0	0	6.52772e+06	6.06564e+06	0	0	6.72322e+06	5.71819e+06	0
195	TG(16:0_14:0_14:0)+NH4	TG(44:0)+NH4	TG	(16:0_14:0_14:0)	(16:0)	(14:0)	(14:0)		768.708	C47 H94 O6 N1	39400000	43700000	0	0	64800000	65800000	0	0	59100000	64400000	0	0	47200000	43500000	0	0	66700000	71400000	0	0	43800000	35000000	0	0	54800000	56700000	0	0	65400000	62700000	0	0	59600000	59500000	0	0	58900000	56400000	0
196	TG(16:0_14:0_14:0)+Na	TG(44:0)+Na	TG	(16:0_14:0_14:0)	(16:0)	(14:0)	(14:0)		773.663	C47 H90 O6 Na1	432946	456250	0	0	726745	741364	0	0	852643	948277	0	0	2.33974e+06	2.46393e+06	0	0	853682	933330	0	0	547400	379844	0	0	575039	699962	0	0	845879	1.04571e+06	0	0	669013	618731	0	0	621066	643168	0
197	TG(16:1_14:0_14:0)+NH4	TG(44:1)+NH4	TG	(16:1_14:0_14:0)	(16:1)	(14:0)	(14:0)		766.692	C47 H92 O6 N1	10800000	17900000	0	0	25200000	24600000	0	0	23800000	26200000	0	0	16900000	19900000	0	0	30200000	26000000	0	0	18800000	15300000	0	0	32800000	31800000	0	0	24600000	25500000	0	0	23100000	23000000	0	0	24200000	22400000	0
198	TG(16:1_14:0_14:1)+NH4	TG(44:2)+NH4	TG	(16:1_14:0_14:1)	(16:1)	(14:0)	(14:1)		764.676	C47 H90 O6 N1	6.87622e+06	8.25921e+06	0	0	9.42002e+06	9.25772e+06	0	0	8.63341e+06	9.06895e+06	0	0	5.92257e+06	5.94707e+06	0	0	10200000	9.74462e+06	0	0	8.23894e+06	5.91958e+06	0	0	11000000	11500000	0	0	9.64351e+06	9.02854e+06	0	0	9.2646e+06	8.8576e+06	0	0	9.56389e+06	8.61541e+06	0
199	TG(15:0_14:0_16:0)+NH4	TG(45:0)+NH4	TG	(15:0_14:0_16:0)	(15:0)	(14:0)	(16:0)		782.723	C48 H96 O6 N1	19700000	21300000	0	0	16300000	32800000	0	0	14600000	30000000	0	0	23200000	23000000	0	0	30100000	36300000	0	0	22400000	9.71492e+06	0	0	32600000	32800000	0	0	31500000	31000000	0	0	28300000	30200000	0	0	29400000	14600000	0
200	TG(15:0_14:0_16:1)+NH4	TG(45:1)+NH4	TG	(15:0_14:0_16:1)	(15:0)	(14:0)	(16:1)		780.708	C48 H94 O6 N1	9.948e+06	11000000	0	0	19200000	19000000	0	0	10300000	11000000	0	0	6.66773e+06	6.63791e+06	0	0	16500000	17600000	0	0	12200000	10100000	0	0	12400000	13100000	0	0	18500000	17900000	0	0	15200000	14900000	0	0	14500000	12800000	0
201	TG(16:0_14:0_16:1)+NH4	TG(46:1)+NH4	TG	(16:0_14:0_16:1)	(16:0)	(14:0)	(16:1)		794.723	C49 H96 O6 N1	80200000	72500000	0	0	117000000	116000000	0	0	136000000	114000000	0	0	88400000	86500000	0	0	125000000	116000000	0	0	79200000	80100000	0	0	169000000	141000000	0	0	120000000	108000000	0	0	99000000	99300000	0	0	105000000	99700000	0
202	TG(16:1_14:0_16:1)+NH4	TG(46:2)+NH4	TG	(16:1_14:0_16:1)	(16:1)	(14:0)	(16:1)		792.708	C49 H94 O6 N1	33400000	40900000	0	0	54700000	52100000	0	0	49600000	54700000	0	0	35300000	36100000	0	0	56200000	51800000	0	0	41500000	33200000	0	0	52700000	50100000	0	0	53700000	49800000	0	0	50400000	46900000	0	0	49600000	47800000	0
203	TG(16:1_14:0_16:1)+NH4	TG(46:2)+NH4	TG	(16:1_14:0_16:1)	(16:1)	(14:0)	(16:1)		792.708	C49 H94 O6 N1	11000000	12400000	0	0	18500000	19800000	0	0	16700000	20200000	0	0	11300000	11300000	0	0	18500000	19600000	0	0	13900000	11200000	0	0	33700000	33600000	0	0	18400000	18200000	0	0	17100000	16300000	0	0	17300000	15600000	0
204	TG(16:1_14:1_16:1)+NH4	TG(46:3)+NH4	TG	(16:1_14:1_16:1)	(16:1)	(14:1)	(16:1)		790.692	C49 H92 O6 N1	2.85946e+06	1.43723e+06	0	0	4.73373e+06	5.17707e+06	0	0	4.9424e+06	1.53558e+06	0	0	3.88257e+06	3.84123e+06	0	0	1.43508e+06	1.53213e+06	0	0	1.30032e+06	2.78759e+06	0	0	11000000	10900000	0	0	4.94613e+06	4.07309e+06	0	0	3.41373e+06	1.40782e+06	0	0	3.53491e+06	3.5571e+06	0
205	TG(15:0_16:0_16:1)+NH4	TG(47:1)+NH4	TG	(15:0_16:0_16:1)	(15:0)	(16:0)	(16:1)		808.739	C50 H98 O6 N1	31000000	34900000	0	0	63900000	63500000	0	0	56500000	62100000	0	0	52700000	51900000	0	0	57100000	60000000	0	0	38600000	31900000	0	0	82600000	82900000	0	0	60700000	59400000	0	0	53200000	51100000	0	0	50400000	47900000	0
206	TG(16:1_14:0_18:1)+NH4	TG(48:2)+NH4	TG	(16:1_14:0_18:1)	(16:1)	(14:0)	(18:1)		820.739	C51 H98 O6 N1	258000000	306000000	0	0	442000000	433000000	0	0	412000000	487000000	0	0	351000000	339000000	0	0	472000000	476000000	0	0	318000000	272000000	0	0	338000000	357000000	0	0	435000000	415000000	0	0	408000000	406000000	0	0	442000000	408000000	0
207	TG(16:1_14:0_18:2)+NH4	TG(48:3)+NH4	TG	(16:1_14:0_18:2)	(16:1)	(14:0)	(18:2)		818.723	C51 H96 O6 N1	73900000	86600000	0	0	113000000	115000000	0	0	107000000	99400000	0	0	74200000	74400000	0	0	124000000	119000000	0	0	90600000	72700000	0	0	85400000	87000000	0	0	114000000	110000000	0	0	106000000	105000000	0	0	117000000	102000000	0
208	TG(15:0_16:1_18:1)+NH4	TG(49:2)+NH4	TG	(15:0_16:1_18:1)	(15:0)	(16:1)	(18:1)		834.755	C52 H100 O6 N1	45600000	52800000	0	0	89500000	88300000	0	0	79400000	86900000	0	0	78600000	77000000	0	0	87400000	91000000	0	0	57300000	44500000	0	0	85600000	85100000	0	0	86500000	86100000	0	0	75300000	76800000	0	0	72300000	74900000	0
209	TG(16:1_16:1_17:1)+NH4	TG(49:3)+NH4	TG	(16:1_16:1_17:1)	(16:1)	(16:1)	(17:1)		832.739	C52 H98 O6 N1	14300000	11700000	0	0	26500000	16200000	0	0	22100000	16200000	0	0	12300000	17000000	0	0	19200000	26700000	0	0	12300000	13600000	0	0	16600000	29600000	0	0	16900000	15400000	0	0	14800000	21400000	0	0	16200000	14900000	0
210	TG(16:1_16:1_18:1)+NH4	TG(50:3)+NH4	TG	(16:1_16:1_18:1)	(16:1)	(16:1)	(18:1)		846.755	C53 H100 O6 N1	595000000	688000000	0	0	942000000	920000000	0	0	864000000	965000000	0	0	790000000	785000000	0	0	1010000000	984000000	0	0	730000000	595000000	0	0	718000000	717000000	0	0	913000000	922000000	0	0	891000000	876000000	0	0	966000000	877000000	0
211	TG(16:1_16:1_18:1)+Na	TG(50:3)+Na	TG	(16:1_16:1_18:1)	(16:1)	(16:1)	(18:1)		851.71	C53 H96 O6 Na1	9.6401e+06	11000000	0	0	12400000	15000000	0	0	17300000	18600000	0	0	30600000	29500000	0	0	14100000	15200000	0	0	13200000	8.16689e+06	0	0	10200000	14500000	0	0	14000000	18000000	0	0	14100000	14100000	0	0	15000000	13500000	0
212	TG(16:1_16:1_18:2)+NH4	TG(50:4)+NH4	TG	(16:1_16:1_18:2)	(16:1)	(16:1)	(18:2)		844.739	C53 H98 O6 N1	109000000	124000000	0	0	154000000	154000000	0	0	146000000	158000000	0	0	103000000	103000000	0	0	157000000	167000000	0	0	128000000	103000000	0	0	129000000	131000000	0	0	157000000	153000000	0	0	149000000	147000000	0	0	163000000	145000000	0
213	TG(16:1_16:1_18:2)+Na	TG(50:4)+Na	TG	(16:1_16:1_18:2)	(16:1)	(16:1)	(18:2)		849.694	C53 H94 O6 Na1	1.41313e+06	1.53135e+06	0	0	2.12561e+06	1.82403e+06	0	0	2.60978e+06	3.03142e+06	0	0	6.77118e+06	6.53873e+06	0	0	2.57923e+06	2.66912e+06	0	0	2.13057e+06	1.30928e+06	0	0	1.33683e+06	2.02275e+06	0	0	2.60472e+06	2.31429e+06	0	0	1.87249e+06	2.04029e+06	0	0	1.98773e+06	1.97181e+06	0
214	TG(14:0_18:2_18:3)+NH4	TG(50:5)+NH4	TG	(14:0_18:2_18:3)	(14:0)	(18:2)	(18:3)		842.723	C53 H96 O6 N1	6.16798e+06	7.17293e+06	0	0	11600000	8.28939e+06	0	0	6.63616e+06	7.30286e+06	0	0	5.42265e+06	6.05775e+06	0	0	9.24246e+06	9.00436e+06	0	0	7.00152e+06	5.8321e+06	0	0	7.64783e+06	7.40892e+06	0	0	7.19081e+06	8.20817e+06	0	0	7.70689e+06	7.91906e+06	0	0	8.77616e+06	7.95559e+06	0
215	TG(16:1_17:1_18:1)+NH4	TG(51:3)+NH4	TG	(16:1_17:1_18:1)	(16:1)	(17:1)	(18:1)		860.77	C54 H102 O6 N1	68500000	81200000	0	0	121000000	119000000	0	0	114000000	123000000	0	0	114000000	114000000	0	0	133000000	130000000	0	0	83700000	65100000	0	0	89600000	91400000	0	0	125000000	104000000	0	0	115000000	112000000	0	0	120000000	111000000	0
216	TG(16:1_17:1_18:2)+NH4	TG(51:4)+NH4	TG	(16:1_17:1_18:2)	(16:1)	(17:1)	(18:2)		858.755	C54 H100 O6 N1	13100000	16100000	0	0	20200000	20500000	0	0	18500000	20600000	0	0	15900000	15100000	0	0	24400000	23600000	0	0	15200000	12800000	0	0	16200000	18600000	0	0	20600000	20300000	0	0	19800000	18500000	0	0	21800000	18500000	0
217	TG(16:1_18:2_18:2)+NH4	TG(52:5)+NH4	TG	(16:1_18:2_18:2)	(16:1)	(18:2)	(18:2)		870.755	C55 H100 O6 N1	83300000	147000000	0	0	182000000	182000000	0	0	107000000	185000000	0	0	77100000	80600000	0	0	210000000	197000000	0	0	151000000	121000000	0	0	150000000	94000000	0	0	187000000	179000000	0	0	176000000	173000000	0	0	191000000	173000000	0
218	TG(16:1_18:2_18:2)+Na	TG(52:5)+Na	TG	(16:1_18:2_18:2)	(16:1)	(18:2)	(18:2)		875.71	C55 H96 O6 Na1	1.71887e+06	1.28201e+06	0	0	2.53597e+06	2.66211e+06	0	0	1.91476e+06	3.32921e+06	0	0	5.22077e+06	4.916e+06	0	0	3.18529e+06	3.29265e+06	0	0	1.77376e+06	1.65147e+06	0	0	2.4561e+06	2.74071e+06	0	0	3.0145e+06	3.07462e+06	0	0	1.4661e+06	2.4597e+06	0	0	1.607e+06	2.49931e+06	0
219	TG(16:0_18:2_18:3)+NH4	TG(52:5)+NH4	TG	(16:0_18:2_18:3)	(16:0)	(18:2)	(18:3)		870.755	C55 H100 O6 N1	11800000	10500000	0	0	17800000	17800000	0	0	16800000	17900000	0	0	13800000	10100000	0	0	19700000	18900000	0	0	14100000	11000000	0	0	14100000	14200000	0	0	18200000	16900000	0	0	17100000	16800000	0	0	18200000	16700000	0
220	TG(16:1_18:2_18:3)+NH4	TG(52:6)+NH4	TG	(16:1_18:2_18:3)	(16:1)	(18:2)	(18:3)		868.739	C55 H98 O6 N1	4.83255e+06	5.22669e+06	0	0	6.4174e+06	5.84907e+06	0	0	5.74393e+06	6.87975e+06	0	0	5.55379e+06	4.26709e+06	0	0	6.66894e+06	6.85797e+06	0	0	5.87392e+06	6.16051e+06	0	0	5.37693e+06	5.26305e+06	0	0	6.97269e+06	6.37011e+06	0	0	5.84168e+06	5.8144e+06	0	0	6.25768e+06	5.84228e+06	0
221	TG(18:1_17:1_18:2)+NH4	TG(53:4)+NH4	TG	(18:1_17:1_18:2)	(18:1)	(17:1)	(18:2)		886.786	C56 H104 O6 N1	53500000	62400000	0	0	91700000	87500000	0	0	84400000	91500000	0	0	89800000	88100000	0	0	102000000	99700000	0	0	67000000	52800000	0	0	63700000	59800000	0	0	91300000	91300000	0	0	86700000	83400000	0	0	90600000	85400000	0
222	TG(18:1_17:1_18:2)+Na	TG(53:4)+Na	TG	(18:1_17:1_18:2)	(18:1)	(17:1)	(18:2)		891.741	C56 H100 O6 Na1	734946	892619	0	0	1.06873e+06	1.54933e+06	0	0	1.42882e+06	1.31212e+06	0	0	2.43525e+06	2.2374e+06	0	0	1.24578e+06	1.23468e+06	0	0	1.13497e+06	697952	0	0	982535	1.02221e+06	0	0	1.1498e+06	1.25952e+06	0	0	1.1634e+06	1.24965e+06	0	0	1.10621e+06	1.13494e+06	0
223	TG(18:2_17:1_18:2)+NH4	TG(53:5)+NH4	TG	(18:2_17:1_18:2)	(18:2)	(17:1)	(18:2)		884.77	C56 H102 O6 N1	8.54327e+06	9.23124e+06	0	0	12600000	12300000	0	0	12200000	12800000	0	0	9.77395e+06	9.95563e+06	0	0	13900000	13700000	0	0	10300000	7.68551e+06	0	0	10000000	10200000	0	0	12800000	12500000	0	0	12200000	11800000	0	0	12600000	11900000	0
224	TG(16:0_18:1_20:4)+NH4	TG(54:5)+NH4	TG	(16:0_18:1_20:4)	(16:0)	(18:1)	(20:4)		898.786	C57 H104 O6 N1	46900000	54600000	0	0	74600000	69600000	0	0	71000000	71700000	0	0	70800000	69100000	0	0	79300000	76800000	0	0	55000000	43700000	0	0	52100000	50500000	0	0	78800000	74900000	0	0	66600000	68600000	0	0	72300000	65700000	0
225	TG(18:1_18:2_18:3)+NH4	TG(54:6)+NH4	TG	(18:1_18:2_18:3)	(18:1)	(18:2)	(18:3)		896.77	C57 H102 O6 N1	164000000	194000000	0	0	238000000	232000000	0	0	224000000	243000000	0	0	162000000	161000000	0	0	258000000	261000000	0	0	196000000	158000000	0	0	211000000	206000000	0	0	240000000	234000000	0	0	228000000	225000000	0	0	248000000	228000000	0
226	TG(18:1_18:2_18:3)+Na	TG(54:6)+Na	TG	(18:1_18:2_18:3)	(18:1)	(18:2)	(18:3)		901.726	C57 H98 O6 Na1	2.19672e+06	2.50218e+06	0	0	3.26586e+06	3.40921e+06	0	0	4.04592e+06	4.2705e+06	0	0	9.71158e+06	9.27472e+06	0	0	3.99798e+06	4.16813e+06	0	0	3.25032e+06	2.19799e+06	0	0	3.43427e+06	4.03935e+06	0	0	3.75552e+06	3.99946e+06	0	0	3.09457e+06	3.24087e+06	0	0	3.28125e+06	3.06945e+06	0
227	TG(16:0_18:2_20:4)+NH4	TG(54:6)+NH4	TG	(16:0_18:2_20:4)	(16:0)	(18:2)	(20:4)		896.77	C57 H102 O6 N1	25300000	29200000	0	0	41200000	37400000	0	0	38000000	42800000	0	0	32300000	29500000	0	0	45400000	42700000	0	0	30100000	25800000	0	0	30900000	31600000	0	0	40900000	41000000	0	0	38100000	39500000	0	0	41200000	38400000	0
228	TG(18:3_18:2_18:2)+NH4	TG(54:7)+NH4	TG	(18:3_18:2_18:2)	(18:3)	(18:2)	(18:2)		894.755	C57 H100 O6 N1	27900000	32500000	0	0	37500000	36800000	0	0	35200000	38200000	0	0	25300000	24800000	0	0	41000000	41300000	0	0	33500000	26400000	0	0	34900000	34700000	0	0	36100000	37500000	0	0	35800000	36100000	0	0	40000000	35100000	0
229	TG(18:3_18:2_18:2)+Na	TG(54:7)+Na	TG	(18:3_18:2_18:2)	(18:3)	(18:2)	(18:2)		899.71	C57 H96 O6 Na1	281112	391204	0	0	445534	480342	0	0	566941	604786	0	0	1.58527e+06	1.52914e+06	0	0	541998	641930	0	0	463132	299299	0	0	452261	501012	0	0	701345	529445	0	0	553827	405158	0	0	438352	500286	0
230	TG(16:1_18:2_20:4)+NH4	TG(54:7)+NH4	TG	(16:1_18:2_20:4)	(16:1)	(18:2)	(20:4)		894.755	C57 H100 O6 N1	2.12619e+06	2.82176e+06	0	0	2.82856e+06	2.8108e+06	0	0	2.40854e+06	2.77975e+06	0	0	2.23621e+06	1.91391e+06	0	0	2.97386e+06	4.91539e+06	0	0	2.44197e+06	1.96249e+06	0	0	2.58779e+06	2.81229e+06	0	0	4.84303e+06	3.0875e+06	0	0	3.047e+06	2.48966e+06	0	0	2.93431e+06	3.07779e+06	0
231	TG(18:3_18:2_18:2)+NH4	TG(54:7)+NH4	TG	(18:3_18:2_18:2)	(18:3)	(18:2)	(18:2)		894.755	C57 H100 O6 N1	4.41072e+06	5.27487e+06	0	0	6.32531e+06	6.20475e+06	0	0	6.12722e+06	6.46946e+06	0	0	4.31561e+06	4.20672e+06	0	0	6.88497e+06	6.06078e+06	0	0	5.43643e+06	4.2487e+06	0	0	5.2083e+06	5.10196e+06	0	0	5.59074e+06	6.26123e+06	0	0	6.06423e+06	6.24431e+06	0	0	6.59442e+06	6.06401e+06	0
232	TG(18:1_18:2_20:3)+NH4	TG(56:6)+NH4	TG	(18:1_18:2_20:3)	(18:1)	(18:2)	(20:3)		924.801	C59 H106 O6 N1	27000000	31700000	0	0	42800000	47000000	0	0	39700000	44300000	0	0	43000000	47500000	0	0	47500000	46600000	0	0	33300000	25800000	0	0	30400000	30000000	0	0	42900000	43300000	0	0	41600000	39800000	0	0	43500000	44100000	0
233	TG(20:3_18:2_18:2)+NH4	TG(56:7)+NH4	TG	(20:3_18:2_18:2)	(20:3)	(18:2)	(18:2)		922.786	C59 H104 O6 N1	5.09586e+06	5.52895e+06	0	0	7.15007e+06	6.70624e+06	0	0	6.29917e+06	7.0597e+06	0	0	5.66573e+06	5.26199e+06	0	0	7.48285e+06	7.06745e+06	0	0	5.88047e+06	4.73576e+06	0	0	4.99045e+06	5.36996e+06	0	0	6.73844e+06	6.64588e+06	0	0	6.37885e+06	6.26655e+06	0	0	6.30451e+06	6.92476e+06	0
234	TG(18:1_18:2_20:4)+NH4	TG(56:7)+NH4	TG	(18:1_18:2_20:4)	(18:1)	(18:2)	(20:4)		922.786	C59 H104 O6 N1	20300000	24700000	0	0	29500000	28200000	0	0	28400000	30100000	0	0	26900000	24000000	0	0	31300000	30900000	0	0	25800000	20900000	0	0	23200000	24100000	0	0	27900000	29200000	0	0	28600000	28400000	0	0	31100000	28300000	0
235	TG(18:2_18:2_20:4)+NH4	TG(56:8)+NH4	TG	(18:2_18:2_20:4)	(18:2)	(18:2)	(20:4)		920.77	C59 H102 O6 N1	3.77431e+06	3.98673e+06	0	0	6.29179e+06	6.18588e+06	0	0	4.58369e+06	5.02838e+06	0	0	3.20281e+06	3.30238e+06	0	0	4.98363e+06	4.75148e+06	0	0	4.37722e+06	3.51977e+06	0	0	3.88664e+06	3.78541e+06	0	0	4.66738e+06	4.4861e+06	0	0	4.47584e+06	4.33752e+06	0	0	4.70048e+06	5.72704e+06	0
236	TG(16:0_18:2_22:6)+NH4	TG(56:8)+NH4	TG	(16:0_18:2_22:6)	(16:0)	(18:2)	(22:6)		920.77	C59 H102 O6 N1	6.91577e+06	6.80607e+06	0	0	7.78438e+06	9.40035e+06	0	0	7.45653e+06	9.89415e+06	0	0	6.06782e+06	5.7935e+06	0	0	9.02886e+06	8.67334e+06	0	0	8.05932e+06	6.40776e+06	0	0	7.45929e+06	7.44989e+06	0	0	7.97161e+06	9.26284e+06	0	0	9.12035e+06	7.99518e+06	0	0	8.94514e+06	9.10348e+06	0
237	TG(18:1_18:1_22:6)+NH4	TG(58:8)+NH4	TG	(18:1_18:1_22:6)	(18:1)	(18:1)	(22:6)		948.801	C61 H106 O6 N1	9.76991e+06	12300000	0	0	14100000	15100000	0	0	14400000	13900000	0	0	14400000	14500000	0	0	15600000	17300000	0	0	11300000	9.08369e+06	0	0	10400000	10500000	0	0	14200000	14500000	0	0	14400000	13300000	0	0	15400000	13700000	0
238	TG(20:5_20:5_20:5)+H	TG(60:15)+H	TG	(20:5_20:5_20:5)	(20:5)	(20:5)	(20:5)		945.697	C63 H93 O6	1.12643e+06	3.04987e+06	0	0	2.41293e+06	4.69715e+06	0	0	3.7475e+06	3.57905e+06	0	0	545157	596550	0	0	3.80016e+06	793008	0	0	691429	1.31747e+06	0	0	739314	2.67532e+06	0	0	1.4412e+06	740425	0	0	1.95282e+06	1.00669e+06	0	0	1.24756e+06	1.05646e+06	0
239	TG(20:5_20:5_20:5)+NH4	TG(60:15)+NH4	TG	(20:5_20:5_20:5)	(20:5)	(20:5)	(20:5)		962.723	C63 H96 O6 N1	98200000	118000000	0	0	164000000	169000000	0	0	138000000	148000000	0	0	39600000	36100000	0	0	165000000	162000000	0	0	98200000	84000000	0	0	100000000	91400000	0	0	163000000	162000000	0	0	154000000	152000000	0	0	163000000	152000000	0
240	TG(20:5_20:5_20:5)+Na	TG(60:15)+Na	TG	(20:5_20:5_20:5)	(20:5)	(20:5)	(20:5)		967.679	C63 H92 O6 Na1	818552	744012	0	0	839709	2.8215e+06	0	0	1.04876e+06	1.12442e+06	0	0	2.59281e+06	1.41223e+06	0	0	1.13922e+06	1.27466e+06	0	0	2.24875e+06	421233	0	0	731379	663890	0	0	1.06592e+06	970209	0	0	885303	636241	0	0	930199	977223	0
[truncated: 9 more columns]
