# Supplementary material for: Mapping the lipidomic secretome of the early equine embryo
Source: Front Vet Sci. 2024 Oct 4;11:1439550. doi: 10.3389/fvets.2024.1439550 (PMC11486720; doi:10.3389/fvets.2024.1439550)
Supplement: Supplementary Table S2 — Full dataset of lipid ions detected in ‘media only’ experiment. [file Table_2.XLSX]

## Sheet: Sheet1
										Blank_A	Blank_B	Blank_A_neg	Blank_B_ neg	DMEM_A	DMEM_B	DMEM_A_neg	DMEM _B_neg	Mineral oil_A	Mineral oil_B	Mineral oil_A_neg	Mineral oil_B_neg	DMEM_under oil_A	DMEM under oil_B	DMEM under oil_A_neg	DMEM under oil_B_neg	DMEM + pen/strep_A	DMEM + pen/strep_B	DMEM + pen/strep_A_neg	DMEM + pen/strep_B_neg	DMEM + pen/strep under oil_A	DMEM + pen/strep under oil_B	DMEM + pen/strep under oil_neg_A	DMEM + pen/strep under oil_neg_B
	LipidIon	LipidGroup	Class	FattyAcid	FA1	FA2	FA3	CalcMz	IonFormula	Area[c-1]	Area[c-2]	Area[c-3]	Area[c-4]	Area[s1-1]	Area[s1-2]	Area[s1-3]	Area[s1-4]	Area[s2-1]	Area[s2-2]	Area[s2-3]	Area[s2-4]	Area[s3-1]	Area[s3-2]	Area[s3-3]	Area[s3-4]	Area[s4-1]	Area[s4-2]	Area[s4-3]	Area[s4-4]	Area[s5-1]	Area[s5-2]	Area[s5-3]	Area[s5-4]
1	CL(56:0)-H	CL(56:0)-H	CL	(56:0)	(56:0)			1239.84	C65 H125 O17 P2	0	0	178163	202687	0	0	1.83486e+07	1.26007e+07	0	0	0	0	0	0	1.2611e+07	1.2636e+07	0	0	7.75154e+06	9.14827e+06	0	0	6.26662e+07	4.75265e+07
2	Cer(d37:1)+H	Cer(d37:1)+H	Cer	(d37:1)	(d37:1)			580.566	C37 H74 O3 N1	80485.8	133698	0	0	477333	291787	0	0	32767.1	1.27309e+06	0	0	291533	422150	0	0	179016	283724	0	0	845299	181484	0	0
3	Cer(d18:1_25:0)+HCOO	Cer(d43:1)+HCOO	Cer	(d18:1_25:0)	(d18:1)	(25:0)		708.651	C44 H86 O5 N1	0	0	7.71184e+06	9.96505e+06	0	0	3.15359e+07	1.77379e+07	0	0	8.85893e+07	6.14442e+06	0	0	1.68013e+07	1.73568e+07	0	0	1.10595e+07	1.42691e+07	0	0	6.30108e+07	6.14531e+07
4	Cer(d18:1_25:0)+H	Cer(d43:1)+H	Cer	(d18:1_25:0)	(d18:1)	(25:0)		664.66	C43 H86 O3 N1	1.21045e+07	1.42665e+07	0	0	7.89116e+07	5.6819e+07	0	0	2.41915e+08	1.22094e+08	0	0	7.76493e+07	1.22679e+08	0	0	2.19236e+07	3.73062e+07	0	0	6.41053e+07	7.21895e+07	0	0
5	Cer(d43:1)+H-H2O	Cer(d43:1)+H-H2O	Cer	(d18:1_25:0)	(d18:1)	(25:0)		646.65	C43 H84 O2 N1	1.74186e+06	2.20927e+06	0	0	1.13816e+07	8.01379e+06	0	0	5.04589e+07	1.98527e+07	0	0	1.00608e+07	1.68314e+07	0	0	3.2008e+06	5.04843e+06	0	0	8.54753e+06	9.95199e+06	0	0
6	Cer(t18:0_25:0)+H-H2O	Cer(t43:0)+H-H2O	Cer	(t18:0_25:0)	(t18:0)	(25:0)		664.66	C43 H86 O3 N1	1.20834e+07	1.44127e+07	0	0	7.88569e+07	5.67408e+07	0	0	2.42242e+08	1.22216e+08	0	0	7.75121e+07	1.22581e+08	0	0	2.18953e+07	3.72349e+07	0	0	6.39275e+07	7.23956e+07	0	0
7	D5DG(14:0_14:0)+NH4	D5DG(28:0)+NH4	D5DG	(14:0_14:0)	(14:0)	(14:0)		535.509	C31 D5 O5 H59 N1	81052	126061	0	0	445470	351385	0	0	941.616	306470	0	0	293081	457461	0	0	167803	284840	0	0	723211	197024	0	0
8	D5DG(15:0_15:0)+NH4	D5DG(30:0)+NH4	D5DG	(15:0_15:0)	(15:0)	(15:0)		563.541	C33 D5 O5 H63 N1	114987	155949	0	0	825635	468234	0	0	7433.51	234243	0	0	390626	815097	0	0	243785	389026	0	0	1.21055e+06	264389	0	0
9	D5DG(16:0_16:0)+NH4	D5DG(32:0)+NH4	D5DG	(16:0_16:0)	(16:0)	(16:0)		591.572	C35 D5 O5 H67 N1	881.349	947.219	0	0	1429.92	0	0	0	6.78465e+06	6973.98	0	0	1028.56	6392.65	0	0	760.211	1096.21	0	0	2825.71	1879.1	0	0
10	D5DG(17:0_17:0)+NH4	D5DG(34:0)+NH4	D5DG	(17:0_17:0)	(17:0)	(17:0)		619.603	C37 D5 O5 H71 N1	503067	92695.9	0	0	580661	386946	0	0	1.04061e+07	551791	0	0	409650	2.75387e+06	0	0	1.24648e+06	471737	0	0	451461	388206	0	0
11	D5DG(19:0_19:0)+NH4	D5DG(38:0)+NH4	D5DG	(19:0_19:0)	(19:0)	(19:0)		675.666	C41 D5 O5 H79 N1	291031	408742	0	0	3.58721e+06	2.51868e+06	0	0	1.74934e+06	1.38644e+06	0	0	3.79803e+06	5.23748e+06	0	0	597678	1.50886e+06	0	0	1.38687e+06	1.61361e+06	0	0
12	D5DG(20:0_20:0)+NH4	D5DG(40:0)+NH4	D5DG	(20:0_20:0)	(20:0)	(20:0)		703.697	C43 D5 O5 H83 N1	360746	557699	0	0	2.9245e+06	2.62475e+06	0	0	105818	422603	0	0	4.88279e+06	6.76327e+06	0	0	752778	1.4091e+06	0	0	2.23208e+06	2.96643e+06	0	0
13	D5DG(20:5_20:5)+NH4	D5DG(40:10)+NH4	D5DG	(20:5_20:5)	(20:5)	(20:5)		683.541	C43 D5 O5 H63 N1	1.00157e+06	1.3038e+06	0	0	4.26719e+06	3.56116e+06	0	0	4578.87	1.26075e+06	0	0	2.83155e+06	4.53087e+06	0	0	1.71121e+06	2.82671e+06	0	0	6.50595e+06	1.7978e+06	0	0
14	D5DG(20:2_20:2)+NH4	D5DG(40:4)+NH4	D5DG	(20:2_20:2)	(20:2)	(20:2)		695.634	C43 D5 O5 H75 N1	913270	1.1023e+06	0	0	4.45679e+06	3.37974e+06	0	0	1.89464e+07	8.94231e+06	0	0	2.82048e+06	5.21228e+06	0	0	1.72448e+06	2.62549e+06	0	0	8.51801e+06	4.06226e+06	0	0
15	D5DG(20:4_20:4)+NH4	D5DG(40:8)+NH4	D5DG	(20:4_20:4)	(20:4)	(20:4)		687.572	C43 D5 O5 H67 N1	873866	1.30341e+06	0	0	4.78926e+06	3.89717e+06	0	0	2586.32	5.36108e+06	0	0	2.83157e+06	5.30674e+06	0	0	1.77948e+06	2.72318e+06	0	0	8.49253e+06	2.00079e+06	0	0
16	D5TG(14:0_16:1_14:0)+NH4	D5TG(44:1)+NH4	D5TG	(14:0_16:1_14:0)	(14:0)	(16:1)	(14:0)	771.723	C47 D5 O6 H87 N1	1.86249e+06	2.42323e+06	0	0	1.21095e+07	9.18041e+06	0	0	108237	792964	0	0	1.74634e+07	2.20308e+07	0	0	4.28073e+06	6.08336e+06	0	0	1.48619e+07	1.74477e+07	0	0
17	D5TG(44:1)+NH4	D5TG(44:1)+NH4	D5TG	(44:1)	(44:1)			771.723	C47 D5 O6 H87 N1	302.712	1704.18	0	0	3823.24	2355.31	0	0	19506.3	437.254	0	0	5005.37	2.19688e+07	0	0	2155.82	3213.37	0	0	610.65	3364.16	0	0
18	D5TG(44:1)+NH4	D5TG(44:1)+NH4	D5TG	(44:1)	(44:1)			771.723	C47 D5 O6 H87 N1	0	0	0	0	1964.17	2913.17	0	0	754692	1393.18	0	0	6896.82	181555	0	0	5320.1	10839.5	0	0	31398.3	34294.9	0	0
19	D5TG(15:0_18:1_15:0)+NH4	D5TG(48:1)+NH4	D5TG	(15:0_18:1_15:0)	(15:0)	(18:1)	(15:0)	827.786	C51 D5 O6 H95 N1	3.98922e+06	4.62967e+06	0	0	2.73345e+07	2.21301e+07	0	0	8.29611e+06	339854	0	0	3.45937e+07	3.48036e+07	0	0	8.91768e+06	1.53302e+07	0	0	1.58444e+07	2.13804e+07	0	0
20	D5TG(15:0_18:1_15:0)+NH4	D5TG(48:1)+NH4	D5TG	(15:0_18:1_15:0)	(15:0)	(18:1)	(15:0)	827.786	C51 D5 O6 H95 N1	13099.1	19772	0	0	1.14682e+06	974602	0	0	8.34691e+06	20342.9	0	0	978344	89692.4	0	0	48950.4	963480	0	0	772567	943901	0	0
21	D5TG(15:0_18:1_15:0)+NH4	D5TG(48:1)+NH4	D5TG	(15:0_18:1_15:0)	(15:0)	(18:1)	(15:0)	827.786	C51 D5 O6 H95 N1	503177	627437	0	0	804139	812341	0	0	1.33383e+07	108152	0	0	962910	1.10514e+06	0	0	652683	686358	0	0	536622	649487	0	0
22	D5TG(16:0_18:0_16:0)+NH4	D5TG(50:0)+NH4	D5TG	(16:0_18:0_16:0)	(16:0)	(18:0)	(16:0)	857.833	C53 D5 O6 H101 N1	1.55969e+08	1.86702e+08	0	0	4.972e+08	4.94228e+08	0	0	1.26458e+08	1.60817e+06	0	0	4.02074e+08	3.70506e+08	0	0	6.15645e+08	6.39006e+08	0	0	1.63513e+08	2.10653e+08	0	0
23	D5TG(16:0_18:0_16:0)+Na	D5TG(50:0)+Na	D5TG	(16:0_18:0_16:0)	(16:0)	(18:0)	(16:0)	862.788	C53 D5 O6 H97 Na1	6.98139e+06	7.44679e+06	0	0	1.41219e+07	1.47993e+07	0	0	1.52543e+06	425526	0	0	9.05379e+06	9.91021e+06	0	0	1.87618e+07	1.60243e+07	0	0	4.87454e+06	4.53768e+06	0	0
24	D5TG(16:0_18:0_16:0)+NH4	D5TG(50:0)+NH4	D5TG	(16:0_18:0_16:0)	(16:0)	(18:0)	(16:0)	857.833	C53 D5 O6 H101 N1	1.53309e+08	1.83422e+08	0	0	2.30727e+06	4.82602e+08	0	0	1.27759e+08	2445.59	0	0	3.98345e+08	3.66481e+08	0	0	6.08995e+08	6.32131e+08	0	0	1.61725e+08	2.07366e+08	0	0
25	D5TG(17:0_17:1_17:0)+NH4	D5TG(51:1)+NH4	D5TG	(17:0_17:1_17:0)	(17:0)	(17:1)	(17:0)	869.833	C54 D5 O6 H101 N1	7.87897e+06	1.16211e+07	0	0	4.4768e+07	4.19206e+07	0	0	13.169	201594	0	0	4.76691e+07	4.36423e+07	0	0	1.98568e+07	2.89944e+07	0	0	1.51941e+07	2.13443e+07	0	0
26	D5TG(17:0_17:1_17:0)+NH4	D5TG(51:1)+NH4	D5TG	(17:0_17:1_17:0)	(17:0)	(17:1)	(17:0)	869.833	C54 D5 O6 H101 N1	93768.9	148264	0	0	179146	4.22688e+07	0	0	6.48261e+06	6305.86	0	0	393703	80016.6	0	0	157920	2.91565e+07	0	0	1.59323e+07	142244	0	0
27	D5TG(18:0_18:0_18:0)+NH4	D5TG(54:0)+NH4	D5TG	(18:0_18:0_18:0)	(18:0)	(18:0)	(18:0)	913.895	C57 D5 O6 H109 N1	598267	537626	0	0	1.76156e+06	1.77364e+06	0	0	602.392	0	0	0	1.11616e+06	979107	0	0	1.9155e+06	2.06664e+06	0	0	342314	427217	0	0
28	D5TG(20:4_18:2_20:4)+NH4	D5TG(58:10)+NH4	D5TG	(20:4_18:2_20:4)	(20:4)	(18:2)	(20:4)	949.802	C61 D5 O6 H97 N1	1.30055e+06	1.60509e+06	0	0	8.86486e+06	6.8494e+06	0	0	347231	807746	0	0	1.44701e+07	1.66296e+07	0	0	2.82527e+06	4.55827e+06	0	0	9.28277e+06	1.14142e+07	0	0
29	D5TG(20:4_18:2_20:4)+NH4	D5TG(58:10)+NH4	D5TG	(20:4_18:2_20:4)	(20:4)	(18:2)	(20:4)	949.802	C61 D5 O6 H97 N1	8544.26	21498.3	0	0	8.85634e+06	71346.8	0	0	1.73572e+07	0	0	0	1.44444e+07	1.65932e+07	0	0	35582.2	61322.2	0	0	9.25596e+06	81052.5	0	0
30	D5TG(20:2_18:3_20:2)+NH4	D5TG(58:7)+NH4	D5TG	(20:2_18:3_20:2)	(20:2)	(18:3)	(20:2)	955.849	C61 D5 O6 H103 N1	1.78483e+06	2.24042e+06	0	0	1.25169e+07	1.05919e+07	0	0	0	267752	0	0	1.8145e+07	1.91735e+07	0	0	4.11847e+06	7.26908e+06	0	0	9.35306e+06	1.18318e+07	0	0
31	D5TG(20:2_18:3_20:2)+NH4	D5TG(58:7)+NH4	D5TG	(20:2_18:3_20:2)	(20:2)	(18:3)	(20:2)	955.849	C61 D5 O6 H103 N1	27382.1	7092.04	0	0	117245	170214	0	0	5.51319e+06	20125.2	0	0	316586	165483	0	0	54810.9	73485.6	0	0	110534	157657	0	0
32	D5TG(20:5_22:6_20:5)+NH4	D5TG(62:16)+NH4	D5TG	(20:5_22:6_20:5)	(20:5)	(22:6)	(20:5)	993.77	C65 D5 O6 H93 N1	1.17982e+06	1.42506e+06	0	0	6.84933e+06	4.89656e+06	0	0	3.40712e+07	5.6925e+06	0	0	5.99958e+06	1.03911e+07	0	0	2.3828e+06	3.47751e+06	0	0	7.77308e+06	7.96289e+06	0	0
33	DG(16:0_16:0)+NH4	DG(32:0)+NH4	DG	(16:0_16:0)	(16:0)	(16:0)		586.541	C35 H72 O5 N1	2.25839e+06	3.02374e+06	0	0	8.36355e+06	5.80504e+06	0	0	1.4408e+06	2.33394e+07	0	0	5.70564e+06	1.1171e+07	0	0	3.65401e+06	5.45084e+06	0	0	1.72343e+07	5.72152e+06	0	0
34	DG(32:2e)+H	DG(32:2e)+H	DG	(32:2e)	(32:2e)			551.503	C35 H67 O4	16708.1	7565.94	0	0	3435.16	28695.1	0	0	2.25645e+07	10868.1	0	0	12417.7	2.74395e+06	0	0	4240.05	2295.78	0	0	919.658	3070.86	0	0
35	DG(33:0)+NH4	DG(33:0)+NH4	DG	(33:0)	(33:0)			600.556	C36 H74 O5 N1	192559	222228	0	0	681804	479124	0	0	930149	1.8173e+06	0	0	473350	963495	0	0	279018	451919	0	0	1.40355e+06	717789	0	0
36	DG(18:0_16:0)+NH4	DG(34:0)+NH4	DG	(18:0_16:0)	(18:0)	(16:0)		614.572	C37 H76 O5 N1	4.51622e+07	1.0977e+07	0	0	1.96737e+08	2.82558e+07	0	0	1.07433e+09	2.65975e+08	0	0	2.7909e+07	2.14046e+08	0	0	1.35367e+07	2.00723e+07	0	0	1.24843e+08	2.39931e+07	0	0
37	DG(18:0_16:0)+H	DG(34:0)+H	DG	(18:0_16:0)	(18:0)	(16:0)		597.545	C37 H73 O5	186138	206996	0	0	714503	543777	0	0	2.34839e+07	925605	0	0	612211	651371	0	0	251078	398187	0	0	424664	419171	0	0
38	DG(18:0_16:0)+NH4	DG(34:0)+NH4	DG	(18:0_16:0)	(18:0)	(16:0)		614.572	C37 H76 O5 N1	4.29144e+07	7.9175e+07	0	0	2.05752e+08	1.78546e+08	0	0	1.14287e+09	2.8315e+08	0	0	1.79508e+08	2.26561e+08	0	0	1.08438e+08	1.66002e+08	0	0	1.23417e+08	1.50226e+08	0	0
39	DG(18:0_16:0)+H	DG(34:0)+H	DG	(18:0_16:0)	(18:0)	(16:0)		597.545	C37 H73 O5	728010	1.3689e+06	0	0	3.33742e+06	3.16598e+06	0	0	8.46537e+06	5.08443e+06	0	0	3.36767e+06	4.03103e+06	0	0	1.85508e+06	2.95988e+06	0	0	1.87618e+06	2.24071e+06	0	0
40	DG(34:2e)+H	DG(34:2e)+H	DG	(34:2e)	(34:2e)			579.535	C37 H71 O4	1.30127e+07	3.81944e+06	0	0	8.58912e+06	6.13191e+06	0	0	3.42918e+08	1.21924e+07	0	0	6.8996e+06	1.26452e+07	0	0	3.11432e+06	4.99546e+06	0	0	2.54987e+07	5.48951e+06	0	0
41	DG(18:0_17:0)+NH4	DG(35:0)+NH4	DG	(18:0_17:0)	(18:0)	(17:0)		628.587	C38 H78 O5 N1	557926	768609	0	0	2.38325e+06	1.75444e+06	0	0	2.82592e+07	6.03266e+06	0	0	1.93806e+06	4.67485e+06	0	0	940517	1.63341e+06	0	0	2.52958e+06	3.42751e+06	0	0
42	DG(35:3)+NH4	DG(35:3)+NH4	DG	(35:3)	(35:3)			622.541	C38 H72 O5 N1	1906.38	1766.55	0	0	5130.59	6014	0	0	4.02892e+06	12744.3	0	0	4522.68	7558.12	0	0	3434.91	404.409	0	0	5199.36	2167.5	0	0
43	DG(18:0_18:0)+NH4	DG(36:0)+NH4	DG	(18:0_18:0)	(18:0)	(18:0)		642.603	C39 H80 O5 N1	2.7491e+08	3.48596e+08	0	0	4.47762e+08	5.0029e+08	0	0	2.52905e+09	5.4165e+08	0	0	4.90743e+08	5.62894e+08	0	0	4.15034e+08	4.29003e+08	0	0	3.09462e+08	3.18058e+08	0	0
44	DG(18:0_18:0)+H	DG(36:0)+H	DG	(18:0_18:0)	(18:0)	(18:0)		625.577	C39 H77 O5	3.73338e+06	5.41225e+06	0	0	7.24474e+06	7.85881e+06	0	0	6.64651e+07	9.67881e+06	0	0	7.97141e+06	9.32811e+06	0	0	6.87828e+06	7.69174e+06	0	0	4.62858e+06	4.81384e+06	0	0
45	DG(18:0_18:0)+NH4	DG(36:0)+NH4	DG	(18:0_18:0)	(18:0)	(18:0)		642.603	C39 H80 O5 N1	2.15801e+08	3.21549e+08	0	0	360865	308283	0	0	3.13615e+09	5.41569e+08	0	0	4.96613e+08	2.20942e+06	0	0	4.04676e+08	4.67482e+08	0	0	3.15667e+08	3.11853e+08	0	0
46	DG(18:0_18:0)+NH4	DG(36:0)+NH4	DG	(18:0_18:0)	(18:0)	(18:0)		642.603	C39 H80 O5 N1	2.16191e+08	3.22103e+08	0	0	2.03484e+06	58892.4	0	0	3.13615e+09	5.41925e+08	0	0	4.99104e+08	5.61037e+08	0	0	4.05606e+08	4.70006e+08	0	0	3.16987e+08	3.13664e+08	0	0
47	DG(18:0_18:1)+NH4	DG(36:1)+NH4	DG	(18:0_18:1)	(18:0)	(18:1)		640.587	C39 H78 O5 N1	172940	254746	0	0	676013	523892	0	0	3.82183e+06	3.33267e+06	0	0	679443	1.42611e+06	0	0	306448	452268	0	0	1.13796e+06	2.70671e+06	0	0
48	DG(36:1)+NH4	DG(36:1)+NH4	DG	(36:1)	(36:1)			640.587	C39 H78 O5 N1	39646.7	42016.2	0	0	120763	104401	0	0	2.78682e+06	75334.2	0	0	139388	242936	0	0	74181.8	90560.7	0	0	118786	177656	0	0
49	DG(36:2e)+H	DG(36:2e)+H	DG	(36:2e)	(36:2e)			607.566	C39 H75 O4	5.65764e+07	8.20994e+07	0	0	9.19455e+07	9.79894e+07	0	0	9.68331e+08	1.34576e+08	0	0	1.13441e+08	1.30149e+08	0	0	9.22126e+07	1.03967e+08	0	0	6.14509e+07	6.88725e+07	0	0
50	DG(18:0_19:0)+NH4	DG(37:0)+NH4	DG	(18:0_19:0)	(18:0)	(19:0)		656.619	C40 H82 O5 N1	134272	192909	0	0	885257	459970	0	0	4.42491e+06	688642	0	0	875329	1.72116e+06	0	0	235792	422577	0	0	483988	570390	0	0
51	DG(18:0_20:0)+NH4	DG(38:0)+NH4	DG	(18:0_20:0)	(18:0)	(20:0)		670.634	C41 H84 O5 N1	965699	1.66986e+06	0	0	1.04964e+07	7.47628e+06	0	0	4.52328e+06	5.10911e+06	0	0	1.2224e+07	1.94573e+07	0	0	2.2898e+06	5.65752e+06	0	0	5.73822e+06	4.88771e+06	0	0
52	DG(18:0_20:0)+NH4	DG(38:0)+NH4	DG	(18:0_20:0)	(18:0)	(20:0)		670.634	C41 H84 O5 N1	1.20574e+06	1.70809e+06	0	0	1.04774e+07	1.9057e+06	0	0	3.30519e+07	916830	0	0	3.28436e+06	1.85939e+07	0	0	2.27487e+06	5.78091e+06	0	0	1.49029e+06	6.62567e+06	0	0
53	DG(18:0_22:0)+NH4	DG(40:0)+NH4	DG	(18:0_22:0)	(18:0)	(22:0)		698.666	C43 H88 O5 N1	492465	738607	0	0	3.18728e+06	2.17129e+06	0	0	99638.2	514434	0	0	5.82791e+06	8.52598e+06	0	0	968967	1.89526e+06	0	0	3.22953e+06	4.47453e+06	0	0
54	DG(40:0)+NH4	DG(40:0)+NH4	DG	(40:0)	(40:0)			698.666	C43 H88 O5 N1	5178.76	10213.2	0	0	37469.8	45010.9	0	0	8.78517e+06	10556.6	0	0	40980.7	113368	0	0	19481.1	8877.47	0	0	29668	23728.8	0	0
55	DG(42:0)+NH4	DG(42:0)+NH4	DG	(42:0)	(42:0)			726.697	C45 H92 O5 N1	91672.2	130051	0	0	660687	418315	0	0	0	71641.6	0	0	1.19193e+06	1.28622e+06	0	0	157612	313328	0	0	603535	915127	0	0
56	LBPA(34:0)+NH4	LBPA(34:0)+NH4	LBPA	(34:0)	(34:0)			768.575	C40 H83 O10 P1 N1	9.32944e+06	1.28731e+07	0	0	4.93478e+07	3.83363e+07	0	0	2393.51	2.21888e+07	0	0	4.20868e+07	6.07815e+07	0	0	2.02713e+07	3.22531e+07	0	0	9.68975e+07	2.57417e+07	0	0
57	LBPA(34:0)+H	LBPA(34:0)+H	LBPA	(34:0)	(34:0)			751.548	C40 H80 O10 P1	445838	615218	0	0	2.93554e+06	2.30616e+06	0	0	3905.62	1.11939e+06	0	0	2.39744e+06	3.91385e+06	0	0	1.21222e+06	1.92923e+06	0	0	6.63742e+06	1.42601e+06	0	0
58	LPS(17:1)+H	LPS(17:1)+H	LPS	(17:1)	(17:1)			510.283	C23 H45 O9 N1 P1	2.2829e+06	2.34367e+06	0	0	3.08002e+06	3.01367e+06	0	0	0.008	53944.2	0	0	3.32951e+06	3.99584e+06	0	0	3.01132e+06	3.49048e+06	0	0	9.56521e+06	6.03538e+06	0	0
59	MG(18:0)+H	MG(18:0)+H	MG	(18:0)	(18:0)			359.316	C21 H43 O4	861623	982562	0	0	6.76874e+06	2.8664e+06	0	0	488887	2.37029e+06	0	0	3.53127e+06	3.25231e+06	0	0	1.41307e+06	1.73297e+06	0	0	2.89395e+06	2.24569e+06	0	0
60	PC(38:0)+H	PC(38:0)+H	PC	(38:0)	(38:0)			818.663	C46 H93 O8 N1 P1	3.87217e+07	241759	0	0	2.01173e+08	1.5508e+08	0	0	200561	1.50126e+06	0	0	1.59568e+08	2.25243e+08	0	0	105866	1.296e+08	0	0	1.97622e+08	2.17962e+08	0	0
61	PE(17:0_17:0)-H	PE(34:0)-H	PE	(17:0_17:0)	(17:0)	(17:0)		718.539	C39 H77 O8 N1 P1	0	0	2.53699e+07	2.8019e+07	0	0	6.28165e+07	5.13118e+07	0	0	262216	3.00987e+07	0	0	3.8821e+07	4.77795e+07	0	0	2.95657e+07	4.2276e+07	0	0	2.804e+07	3.26894e+07
62	PE(17:0_17:0)+H	PE(34:0)+H	PE	(17:0_17:0)	(17:0)	(17:0)		720.554	C39 H79 O8 N1 P1	5.04116e+07	6.12872e+07	0	0	2.55238e+08	1.7869e+08	0	0	252391	6.18733e+07	0	0	1.62957e+08	2.47607e+08	0	0	9.38326e+07	1.49782e+08	0	0	3.27824e+08	1.11317e+08	0	0
63	PG(17:0_17:0)+NH4	PG(34:0)+NH4	PG	(17:0_17:0)	(17:0)	(17:0)		768.575	C40 H83 O10 N1 P1	9.32943e+06	1.28726e+07	0	0	4.93447e+07	3.83355e+07	0	0	2343.43	2.10347e+07	0	0	3.97888e+07	6.04924e+07	0	0	2.02714e+07	3.12193e+07	0	0	1.01685e+08	2.57409e+07	0	0
64	PG(17:0_17:0)-H	PG(34:0)-H	PG	(17:0_17:0)	(17:0)	(17:0)		749.534	C40 H78 O10 N0 P1	0	0	7.5358e+06	1.06855e+07	0	0	2.86403e+07	1.9014e+07	0	0	34425.5	7.02059e+06	0	0	1.59451e+07	1.93594e+07	0	0	1.28102e+07	1.71588e+07	0	0	1.10488e+07	1.32534e+07
65	PS(17:0_17:0)-H	PS(34:0)-H	PS	(17:0_17:0)	(17:0)	(17:0)		762.529	C40 H77 O10 N1 P1	0	0	150695	191469	0	0	1.2578e+07	8.06053e+06	0	0	586718	1.07952e+06	0	0	3.31023e+06	4.0594e+06	0	0	3.1432e+06	4.02478e+06	0	0	4.51398e+06	4.74915e+06
66	TG(10:0_10:0_10:0)+NH4	TG(30:0)+NH4	TG	(10:0_10:0_10:0)	(10:0)	(10:0)	(10:0)	572.488	C33 H66 O6 N1	6540.34	39580.4	0	0	46061.6	40536.5	0	0	2.67487e+07	34695.3	0	0	59933.1	7.97686e+06	0	0	5.45786e+06	7.38481e+06	0	0	172440	27756.8	0	0
67	TG(8:0_12:0_12:0)+NH4	TG(32:0)+NH4	TG	(8:0_12:0_12:0)	(8:0)	(12:0)	(12:0)	600.52	C35 H70 O6 N1	730455	956989	0	0	1.53228e+06	1.31814e+06	0	0	4.03559e+06	2.36413e+06	0	0	1.12403e+06	1.59541e+06	0	0	942103	1.22554e+06	0	0	3.61808e+06	1.24657e+06	0	0
68	TG(4:0_14:0_16:0)+NH4	TG(34:0)+NH4	TG	(4:0_14:0_16:0)	(4:0)	(14:0)	(16:0)	628.551	C37 H74 O6 N1	410366	507945	0	0	1.27396e+06	1.0793e+06	0	0	1.71963e+06	1.3631e+06	0	0	939432	1.45895e+06	0	0	659010	892714	0	0	2.39931e+06	1.23263e+06	0	0
69	TG(12:0e_6:0_16:0)+H	TG(34:0e)+H	TG	(12:0e_6:0_16:0)	(12:0e)	(6:0)	(16:0)	597.545	C37 H73 O5	728010	1.3689e+06	0	0	3.33742e+06	3.16598e+06	0	0	8.46537e+06	5.08443e+06	0	0	3.36767e+06	4.03103e+06	0	0	1.85508e+06	2.95988e+06	0	0	1.87618e+06	2.24071e+06	0	0
70	TG(4:0_15:0_16:0)+NH4	TG(35:0)+NH4	TG	(4:0_15:0_16:0)	(4:0)	(15:0)	(16:0)	642.567	C38 H76 O6 N1	188943	227802	0	0	836925	558475	0	0	1.65326e+06	5.469	0	0	540991	1.01095e+06	0	0	329634	695873	0	0	994332	85868.7	0	0
71	TG(18:0_6:0_12:0)+NH4	TG(36:0)+NH4	TG	(18:0_6:0_12:0)	(18:0)	(6:0)	(12:0)	656.582	C39 H78 O6 N1	2.39579e+06	3.972e+06	0	0	8.04301e+06	6.44354e+06	0	0	2.26586e+07	4.78109e+06	0	0	5.24882e+06	8.73114e+06	0	0	3.5282e+06	6.18979e+06	0	0	2.68271e+07	9.01519e+06	0	0
72	TG(36:0)+NH4	TG(36:0)+NH4	TG	(36:0)	(36:0)			656.582	C39 H78 O6 N1	170044	382907	0	0	751779	533951	0	0	2.37807e+06	85248.9	0	0	354.962	641336	0	0	193094	328927	0	0	2.81831e+06	887531	0	0
73	TG(18:0_6:0_12:0)+NH4	TG(36:0)+NH4	TG	(18:0_6:0_12:0)	(18:0)	(6:0)	(12:0)	656.582	C39 H78 O6 N1	419657	564841	0	0	1.17284e+06	1.05161e+06	0	0	198029	1.54453e+06	0	0	1.5429e+06	2.45357e+06	0	0	868364	1.15318e+06	0	0	2.12457e+06	763045	0	0
74	TG(12:0_12:0_12:0)+NH4	TG(36:0)+NH4	TG	(12:0_12:0_12:0)	(12:0)	(12:0)	(12:0)	656.582	C39 H78 O6 N1	283724	304242	0	0	439241	311001	0	0	7.18082e+06	3.08397e+06	0	0	380751	548863	0	0	298766	265514	0	0	850377	969821	0	0
75	TG(12:0_12:0_12:0)+NH4	TG(36:0)+NH4	TG	(12:0_12:0_12:0)	(12:0)	(12:0)	(12:0)	656.582	C39 H78 O6 N1	1.70773e+06	2.18709e+06	0	0	3.92236e+06	2.82784e+06	0	0	1.04717e+06	1.4925e+07	0	0	2.94088e+06	5.496e+06	0	0	2.31263e+06	2.6363e+06	0	0	9.87489e+06	1.00183e+07	0	0
76	TG(4:0_16:0_16:0)+NH4	TG(36:0)+NH4	TG	(4:0_16:0_16:0)	(4:0)	(16:0)	(16:0)	656.582	C39 H78 O6 N1	614222	828578	0	0	2.00707e+06	1.73739e+06	0	0	1.85836e+07	3.31239e+06	0	0	1.78612e+06	2.8894e+06	0	0	1.09096e+06	1.50309e+06	0	0	3.70956e+06	3.9395e+06	0	0
77	TG(15:0_6:0_16:0)+H	TG(37:0)+H	TG	(15:0_6:0_16:0)	(15:0)	(6:0)	(16:0)	653.571	C40 H77 O6	8276.7	11509.9	0	0	65144.7	40968.4	0	0	854884	181555	0	0	33817	73012.2	0	0	23512.7	34831.6	0	0	142372	49022.1	0	0
78	TG(12:0_12:0_14:0)+NH4	TG(38:0)+NH4	TG	(12:0_12:0_14:0)	(12:0)	(12:0)	(14:0)	684.614	C41 H82 O6 N1	1.42032e+06	1.792e+06	0	0	3.37846e+06	2.62877e+06	0	0	1.39706e+07	1.3855e+07	0	0	3.01686e+06	4.64225e+06	0	0	1.79109e+06	2.33741e+06	0	0	7.51518e+06	7.55454e+06	0	0
79	TG(12:0_12:0_14:0)+NH4	TG(38:0)+NH4	TG	(12:0_12:0_14:0)	(12:0)	(12:0)	(14:0)	684.614	C41 H82 O6 N1	354148	113319	0	0	386118	353015	0	0	62268.5	444060	0	0	1.33937e+06	2.12236e+06	0	0	583308	857800	0	0	544898	1.91914e+06	0	0
80	TG(18:0_6:0_15:0)+H	TG(39:0)+H	TG	(18:0_6:0_15:0)	(18:0)	(6:0)	(15:0)	681.603	C42 H81 O6	386310	581557	0	0	1.49283e+06	1.31083e+06	0	0	1.42685e+06	4.73105e+06	0	0	1.60908e+06	2.00335e+06	0	0	868858	1.35245e+06	0	0	1.22257e+06	1.56774e+06	0	0
81	TG(39:0)+NH4	TG(39:0)+NH4	TG	(39:0)	(39:0)			698.629	C42 H84 O6 N1	279062	301048	0	0	749055	662073	0	0	97087.5	204152	0	0	1.08482e+06	1.62619e+06	0	0	288999	547328	0	0	796248	953627	0	0
82	TG(16:0_12:0_12:0)+NH4	TG(40:0)+NH4	TG	(16:0_12:0_12:0)	(16:0)	(12:0)	(12:0)	712.645	C43 H86 O6 N1	1.16994e+06	1.30174e+06	0	0	3.08232e+06	2.366e+06	0	0	192460	7.8252e+06	0	0	4.46749e+06	6.55196e+06	0	0	1.39362e+06	2.16882e+06	0	0	6.07497e+06	6.5589e+06	0	0
83	TG(12:0_14:0_14:0)+NH4	TG(40:0)+NH4	TG	(12:0_14:0_14:0)	(12:0)	(14:0)	(14:0)	712.645	C43 H86 O6 N1	71494.9	118472	0	0	297111	252176	0	0	505387	191361	0	0	357188	586311	0	0	131548	170673	0	0	416996	401710	0	0
84	TG(4:0_18:1_18:1)+NH4	TG(40:2)+NH4	TG	(4:0_18:1_18:1)	(4:0)	(18:1)	(18:1)	708.614	C43 H82 O6 N1	1764.56	7520.08	0	0	58741.3	15171.7	0	0	3.52092e+06	11684.2	0	0	25953.4	16558.3	0	0	21065.1	31241.4	0	0	10151.3	42135.1	0	0
85	TG(16:0_12:0_14:0)+NH4	TG(42:0)+NH4	TG	(16:0_12:0_14:0)	(16:0)	(12:0)	(14:0)	740.676	C45 H90 O6 N1	929250	1.11649e+06	0	0	2.78087e+06	2.48475e+06	0	0	61190.3	2.33325e+06	0	0	4.70123e+06	6.18833e+06	0	0	1.39871e+06	1.9999e+06	0	0	5.40105e+06	6.29136e+06	0	0
86	TG(15:0_13:0_15:0)+NH4	TG(43:0)+NH4	TG	(15:0_13:0_15:0)	(15:0)	(13:0)	(15:0)	754.692	C46 H92 O6 N1	188583	215921	0	0	686991	447256	0	0	20060.4	298826	0	0	923720	1.09903e+06	0	0	278240	361337	0	0	986644	1.23896e+06	0	0
87	TG(15:0_14:0_14:0)+NH4	TG(43:0)+NH4	TG	(15:0_14:0_14:0)	(15:0)	(14:0)	(14:0)	754.692	C46 H92 O6 N1	188170	278300	0	0	733918	633084	0	0	25657.3	265303	0	0	1.06642e+06	1.29086e+06	0	0	325284	457996	0	0	1.0716e+06	1.63536e+06	0	0
88	TG(15:0_14:0_14:0)+NH4	TG(43:0)+NH4	TG	(15:0_14:0_14:0)	(15:0)	(14:0)	(14:0)	754.692	C46 H92 O6 N1	12961.2	11536.3	0	0	14360.2	25562.9	0	0	5.72251e+06	11519.5	0	0	3040.72	18595.7	0	0	4083.73	23058.9	0	0	11788.5	18367	0	0
89	TG(16:0_14:0_14:0)+NH4	TG(44:0)+NH4	TG	(16:0_14:0_14:0)	(16:0)	(14:0)	(14:0)	768.708	C47 H94 O6 N1	156427	209256	0	0	643581	463087	0	0	3.65143e+06	220007	0	0	946527	1.04018e+06	0	0	218620	336481	0	0	807965	955006	0	0
90	TG(16:0_14:0_14:0)+NH4	TG(44:0)+NH4	TG	(16:0_14:0_14:0)	(16:0)	(14:0)	(14:0)	768.708	C47 H94 O6 N1	1.1724e+06	1.50931e+06	0	0	4.15761e+06	3.01666e+06	0	0	134322	2.03829e+06	0	0	5.02756e+06	7.40211e+06	0	0	1.70695e+06	2.39854e+06	0	0	6.87163e+06	9.15408e+06	0	0
91	TG(16:0_14:0_14:0)+NH4	TG(44:0)+NH4	TG	(16:0_14:0_14:0)	(16:0)	(14:0)	(14:0)	768.708	C47 H94 O6 N1	64697	201964	0	0	15173.2	24752.9	0	0	9.10654e+06	8404.36	0	0	139295	29339.2	0	0	76154.1	74736.5	0	0	124288	16786.1	0	0
92	TG(16:1_14:0_14:0)+NH4	TG(44:1)+NH4	TG	(16:1_14:0_14:0)	(16:1)	(14:0)	(14:0)	766.692	C47 H92 O6 N1	131485	166623	0	0	360255	452380	0	0	51828.1	168935	0	0	950903	1.18739e+06	0	0	230973	370477	0	0	966379	627730	0	0
93	TG(15:0_14:0_16:0)+NH4	TG(45:0)+NH4	TG	(15:0_14:0_16:0)	(15:0)	(14:0)	(16:0)	782.723	C48 H96 O6 N1	489932	601128	0	0	2.36516e+06	2.48555e+06	0	0	122357	748642	0	0	5.33088e+06	3.9011e+06	0	0	1.50532e+06	1.2593e+06	0	0	2.81883e+06	6.6783e+06	0	0
94	TG(15:0_14:0_16:0)+NH4	TG(45:0)+NH4	TG	(15:0_14:0_16:0)	(15:0)	(14:0)	(16:0)	782.723	C48 H96 O6 N1	778158	954929	0	0	3.8036e+06	3.08273e+06	0	0	82638.6	937711	0	0	4.93237e+06	5.74832e+06	0	0	1.50173e+06	2.3377e+06	0	0	3.98607e+06	5.55134e+06	0	0
95	TG(15:0_14:0_16:0)+NH4	TG(45:0)+NH4	TG	(15:0_14:0_16:0)	(15:0)	(14:0)	(16:0)	782.723	C48 H96 O6 N1	12448.8	35495	0	0	9373.17	18044.8	0	0	1.07695e+07	52507.5	0	0	82903.3	7535.57	0	0	47035	70136	0	0	319.745	26603.5	0	0
96	TG(16:0_13:0_16:1)+NH4	TG(45:1)+NH4	TG	(16:0_13:0_16:1)	(16:0)	(13:0)	(16:1)	780.708	C48 H94 O6 N1	255771	301770	0	0	607319	282281	0	0	27266.9	362788	0	0	1.3441e+06	1.8147e+06	0	0	242589	458565	0	0	1.56311e+06	2.13418e+06	0	0
97	TG(15:0_14:0_16:1)+NH4	TG(45:1)+NH4	TG	(15:0_14:0_16:1)	(15:0)	(14:0)	(16:1)	780.708	C48 H94 O6 N1	163685	213200	0	0	756765	430668	0	0	35116.4	309968	0	0	908148	1.03435e+06	0	0	263057	384790	0	0	1.06561e+06	1.37036e+06	0	0
98	TG(15:0_15:0_16:0)+NH4	TG(46:0)+NH4	TG	(15:0_15:0_16:0)	(15:0)	(15:0)	(16:0)	796.739	C49 H98 O6 N1	1.41132e+06	1.05449e+06	0	0	3.48386e+06	2.79782e+06	0	0	46787.5	1.16813e+06	0	0	5.3038e+06	3.173e+07	0	0	9.54719e+06	2.1555e+06	0	0	4.49246e+06	4.95261e+06	0	0
99	TG(16:0_14:0_16:0)+NH4	TG(46:0)+NH4	TG	(16:0_14:0_16:0)	(16:0)	(14:0)	(16:0)	796.739	C49 H98 O6 N1	3.99468e+06	4.78695e+06	0	0	1.58658e+07	1.33369e+07	0	0	59980	5.21374e+06	0	0	2.37009e+07	2.29883e+07	0	0	7.00613e+06	1.1105e+07	0	0	1.36792e+07	1.79056e+07	0	0
100	TG(15:0_15:0_16:0)+NH4	TG(46:0)+NH4	TG	(15:0_15:0_16:0)	(15:0)	(15:0)	(16:0)	796.739	C49 H98 O6 N1	420705	237834	0	0	359385	3.80278e+06	0	0	1.97996e+07	67696	0	0	630957	115822	0	0	559414	156512	0	0	83376.6	29759.9	0	0
101	TG(16:0_14:0_16:1)+NH4	TG(46:1)+NH4	TG	(16:0_14:0_16:1)	(16:0)	(14:0)	(16:1)	794.723	C49 H96 O6 N1	547833	700862	0	0	2.61892e+06	1.79894e+06	0	0	45944.7	949214	0	0	3.43245e+06	6.28004e+06	0	0	1.32338e+06	2.0227e+06	0	0	4.04453e+06	6.42111e+06	0	0
102	TG(16:0_14:0_16:1)+NH4	TG(46:1)+NH4	TG	(16:0_14:0_16:1)	(16:0)	(14:0)	(16:1)	794.723	C49 H96 O6 N1	510111	599415	0	0	1.8741e+06	1.40902e+06	0	0	33335.2	856356	0	0	3.82676e+06	3.78874e+06	0	0	829801	1.22328e+06	0	0	3.356e+06	4.71109e+06	0	0
103	TG(15:0_15:0_16:1)+NH4	TG(46:1)+NH4	TG	(15:0_15:0_16:1)	(15:0)	(15:0)	(16:1)	794.723	C49 H96 O6 N1	162126	147839	0	0	220518	104130	0	0	9.21521e+06	5504.5	0	0	77909.2	36879.4	0	0	249987	269509	0	0	1.48523e+06	20958.2	0	0
104	TG(16:1_14:0_16:1)+NH4	TG(46:2)+NH4	TG	(16:1_14:0_16:1)	(16:1)	(14:0)	(16:1)	792.708	C49 H94 O6 N1	283563	392587	0	0	338751	1.02895e+06	0	0	17074.7	84909.8	0	0	613007	2.92219e+06	0	0	512653	162388	0	0	1.93553e+06	2.45032e+06	0	0
105	TG(16:1_14:0_16:1)+NH4	TG(46:2)+NH4	TG	(16:1_14:0_16:1)	(16:1)	(14:0)	(16:1)	792.708	C49 H94 O6 N1	7668.9	710.663	0	0	24347.8	11344.6	0	0	6.36501e+06	19325.9	0	0	28108.3	60281.2	0	0	25872.5	6547.67	0	0	40091.5	13205.9	0	0
106	TG(15:0_16:0_16:0)+NH4	TG(47:0)+NH4	TG	(15:0_16:0_16:0)	(15:0)	(16:0)	(16:0)	810.755	C50 H100 O6 N1	2.71421e+06	2.97408e+06	0	0	9.144e+06	8.9774e+06	0	0	23898.5	1.10804e+06	0	0	6.51995e+06	7.01609e+06	0	0	5.24151e+06	7.21658e+06	0	0	4.39336e+06	4.63626e+06	0	0
107	TG(15:0_16:0_16:0)+NH4	TG(47:0)+NH4	TG	(15:0_16:0_16:0)	(15:0)	(16:0)	(16:0)	810.755	C50 H100 O6 N1	1.77928e+06	2.21388e+06	0	0	7.23441e+06	6.11705e+06	0	0	143165	4.20639e+06	0	0	1.18618e+07	2.16072e+07	0	0	2.58827e+06	4.78326e+06	0	0	1.29599e+07	1.68477e+07	0	0
108	TG(15:0_16:0_16:0)+NH4	TG(47:0)+NH4	TG	(15:0_16:0_16:0)	(15:0)	(16:0)	(16:0)	810.755	C50 H100 O6 N1	339423	367340	0	0	187730	849730	0	0	1.34198e+07	178601	0	0	229750	357819	0	0	264169	1.17558e+06	0	0	245687	702295	0	0
109	TG(15:0_16:0_16:1)+NH4	TG(47:1)+NH4	TG	(15:0_16:0_16:1)	(15:0)	(16:0)	(16:1)	808.739	C50 H98 O6 N1	211779	268863	0	0	3.21983e+06	2.36525e+06	0	0	23759.3	217113	0	0	4.6763e+06	5.09115e+06	0	0	1.34622e+06	1.97443e+06	0	0	6.27472e+06	5.0789e+06	0	0
110	TG(15:0_16:0_16:1)+NH4	TG(47:1)+NH4	TG	(15:0_16:0_16:1)	(15:0)	(16:0)	(16:1)	808.739	C50 H98 O6 N1	62890.3	33063.6	0	0	37076.8	46828.7	0	0	3.82415e+06	60209.8	0	0	87960.6	98194	0	0	37164.3	60937.2	0	0	8002.89	11976.9	0	0
111	TG(16:0_16:0_16:0)+NH4	TG(48:0)+NH4	TG	(16:0_16:0_16:0)	(16:0)	(16:0)	(16:0)	824.77	C51 H102 O6 N1	6009.02	37653.6	0	0	361141	253477	0	0	4.47714e+06	75972.7	0	0	223547	364782	0	0	73470.6	117633	0	0	192137	247656	0	0
112	TG(16:0_16:0_16:0)+NH4	TG(48:0)+NH4	TG	(16:0_16:0_16:0)	(16:0)	(16:0)	(16:0)	824.77	C51 H102 O6 N1	419417	506164	0	0	607787	9.06867e+06	0	0	1.71971e+07	54184.9	0	0	119722	298091	0	0	436775	189268	0	0	192961	183824	0	0
113	TG(16:0_16:0_16:0)+NH4	TG(48:0)+NH4	TG	(16:0_16:0_16:0)	(16:0)	(16:0)	(16:0)	824.77	C51 H102 O6 N1	623720	355043	0	0	128709	230689	0	0	562228	50530.8	0	0	193509	82547.6	0	0	602506	544723	0	0	106309	6.95392e+06	0	0
114	TG(16:0_14:0_18:1)+NH4	TG(48:1)+NH4	TG	(16:0_14:0_18:1)	(16:0)	(14:0)	(18:1)	822.755	C51 H100 O6 N1	8.47361e+06	1.02854e+07	0	0	3.88315e+07	3.35039e+07	0	0	1.50299e+06	3.66024e+06	0	0	4.54586e+07	5.3577e+07	0	0	1.82091e+07	2.8244e+07	0	0	2.97553e+07	3.72929e+07	0	0
115	TG(16:0_14:0_18:1)+NH4	TG(48:1)+NH4	TG	(16:0_14:0_18:1)	(16:0)	(14:0)	(18:1)	822.755	C51 H100 O6 N1	8816.05	4277.82	0	0	18553.8	9654.15	0	0	1.39859e+07	33764	0	0	5.57255e+07	175966	0	0	5655.22	34819.3	0	0	2420.27	44641.5	0	0
116	TG(16:0_14:0_18:1)+NH4	TG(48:1)+NH4	TG	(16:0_14:0_18:1)	(16:0)	(14:0)	(18:1)	822.755	C51 H100 O6 N1	194985	171812	0	0	43475.3	90035.1	0	0	3.56356e+07	43167.5	0	0	201665	160341	0	0	438984	354058	0	0	103130	41701	0	0
117	TG(16:0_14:0_18:2)+NH4	TG(48:2)+NH4	TG	(16:0_14:0_18:2)	(16:0)	(14:0)	(18:2)	820.739	C51 H98 O6 N1	2.23245e+06	2.68725e+06	0	0	1.15057e+07	8.40535e+06	0	0	497.086	277172	0	0	1.82721e+07	2.16773e+07	0	0	4.63546e+06	6.90133e+06	0	0	1.55531e+07	2.02549e+07	0	0
118	TG(16:0_16:1_16:1)+NH4	TG(48:2)+NH4	TG	(16:0_16:1_16:1)	(16:0)	(16:1)	(16:1)	820.739	C51 H98 O6 N1	541632	645310	0	0	2.37569e+06	1.86833e+06	0	0	138701	2.77865e+06	0	0	3.81998e+06	3.82166e+06	0	0	1.06309e+06	1.53793e+06	0	0	2.77206e+06	4.42167e+06	0	0
119	TG(16:0_16:1_16:1)+NH4	TG(48:2)+NH4	TG	(16:0_16:1_16:1)	(16:0)	(16:1)	(16:1)	820.739	C51 H98 O6 N1	43398.6	111173	0	0	93736.6	41421.8	0	0	1.07009e+07	8485.83	0	0	102074	11431.6	0	0	97725.9	194728	0	0	85114.6	175015	0	0
120	TG(16:1_16:1_16:1)+NH4	TG(48:3)+NH4	TG	(16:1_16:1_16:1)	(16:1)	(16:1)	(16:1)	818.723	C51 H96 O6 N1	317850	507801	0	0	2.17147e+06	1.46432e+06	0	0	11520.3	184469	0	0	3.64202e+06	4.3249e+06	0	0	777337	1.06227e+06	0	0	2.45108e+06	3.00368e+06	0	0
121	TG(16:1_16:1_16:1)+NH4	TG(48:3)+NH4	TG	(16:1_16:1_16:1)	(16:1)	(16:1)	(16:1)	818.723	C51 H96 O6 N1	66195	235655	0	0	467023	269437	0	0	472881	673489	0	0	275173	293616	0	0	253588	494819	0	0	369536	1.84899e+06	0	0
122	TG(15:0_16:0_18:1)+NH4	TG(49:1)+NH4	TG	(15:0_16:0_18:1)	(15:0)	(16:0)	(18:1)	836.77	C52 H102 O6 N1	2.22492e+06	2.88597e+06	0	0	8.83998e+06	7.84644e+06	0	0	19094.6	2.05088e+06	0	0	1.34508e+07	1.24633e+07	0	0	3.71888e+06	6.30657e+06	0	0	7.02734e+06	9.10702e+06	0	0
123	TG(16:0_16:1_17:0)+NH4	TG(49:1)+NH4	TG	(16:0_16:1_17:0)	(16:0)	(16:1)	(17:0)	836.77	C52 H102 O6 N1	168575	172442	0	0	73469.5	46981.4	0	0	1.92545e+06	26032.7	0	0	21598.7	64550.3	0	0	103212	55483.4	0	0	108967	148511	0	0
124	TG(16:0_16:1_17:0)+NH4	TG(49:1)+NH4	TG	(16:0_16:1_17:0)	(16:0)	(16:1)	(17:0)	836.77	C52 H102 O6 N1	15122.2	21469.8	0	0	102378	18222.5	0	0	4.28897e+06	5309.46	0	0	115323	70902.7	0	0	22950.6	32801.5	0	0	29893.6	40269	0	0
125	TG(16:0_16:1_17:1)+NH4	TG(49:2)+NH4	TG	(16:0_16:1_17:1)	(16:0)	(16:1)	(17:1)	834.755	C52 H100 O6 N1	74440.1	1.12989e+06	0	0	289428	3.89129e+06	0	0	7736.11	1.53088e+06	0	0	3.5639e+06	8.25635e+06	0	0	1.65959e+06	198256	0	0	4.99755e+06	7.00045e+06	0	0
126	TG(18:0_16:0_16:0)+NH4	TG(50:0)+NH4	TG	(18:0_16:0_16:0)	(18:0)	(16:0)	(16:0)	852.801	C53 H106 O6 N1	447061	357076	0	0	3.69306e+07	128877	0	0	1.10386e+07	71924.2	0	0	4.16048e+07	3.89733e+07	0	0	2.24389e+06	1.62649e+06	0	0	224060	1.38005e+06	0	0
127	TG(16:0_16:0_18:1)+NH4	TG(50:1)+NH4	TG	(16:0_16:0_18:1)	(16:0)	(16:0)	(18:1)	850.786	C53 H104 O6 N1	52457.1	63069.2	0	0	1.38932e+08	356587	0	0	9.97791e+07	68286.4	0	0	1.66202e+08	1.57457e+08	0	0	497379	231223	0	0	8.60545e+07	1.03627e+08	0	0
128	TG(16:0_16:0_18:2)+NH4	TG(50:2)+NH4	TG	(16:0_16:0_18:2)	(16:0)	(16:0)	(18:2)	848.77	C53 H102 O6 N1	3.11036e+07	3.86031e+07	0	0	1.44487e+08	1.34383e+08	0	0	1.16813e+08	4.4825e+06	0	0	1.83405e+08	1.99255e+08	0	0	8.14067e+07	1.11802e+08	0	0	9.99691e+07	1.31037e+08	0	0
129	TG(18:1_14:0_18:1)+NH4	TG(50:2)+NH4	TG	(18:1_14:0_18:1)	(18:1)	(14:0)	(18:1)	848.77	C53 H102 O6 N1	1096.35	7836.05	0	0	1.43325e+08	189006	0	0	1.16813e+08	99906.7	0	0	1.88842e+08	1.83384e+08	0	0	28271.3	1.15069e+08	0	0	152056	1.22173e+08	0	0
130	TG(16:0_16:1_18:1)+NH4	TG(50:2)+NH4	TG	(16:0_16:1_18:1)	(16:0)	(16:1)	(18:1)	848.77	C53 H102 O6 N1	170498	250907	0	0	207055	281246	0	0	1.17544e+08	65126.9	0	0	1.88664e+08	1.41776e+06	0	0	125074	616421	0	0	348522	64034.8	0	0
131	TG(16:0_16:1_18:2)+NH4	TG(50:3)+NH4	TG	(16:0_16:1_18:2)	(16:0)	(16:1)	(18:2)	846.755	C53 H100 O6 N1	4.84049e+06	5.96103e+06	0	0	2.83142e+07	2.11119e+07	0	0	1594.2	1.10277e+06	0	0	3.10995e+07	5.43819e+07	0	0	5.78209e+06	1.73242e+07	0	0	3.43949e+07	4.8544e+07	0	0
132	TG(16:0_16:1_18:2)+NH4	TG(50:3)+NH4	TG	(16:0_16:1_18:2)	(16:0)	(16:1)	(18:2)	846.755	C53 H100 O6 N1	33671.2	57024.8	0	0	10275.5	89171.8	0	0	2.01895e+07	10830.2	0	0	49847.3	29964	0	0	40748.4	63683.1	0	0	26553.5	35148.9	0	0
133	TG(14:0_18:2_18:2)+NH4	TG(50:4)+NH4	TG	(14:0_18:2_18:2)	(14:0)	(18:2)	(18:2)	844.739	C53 H98 O6 N1	584187	732396	0	0	3.06537e+06	2.14137e+06	0	0	21915.1	226295	0	0	5.0342e+06	6.29273e+06	0	0	1.17962e+06	1.74717e+06	0	0	4.55698e+06	5.61719e+06	0	0
134	TG(16:1_16:1_18:2)+NH4	TG(50:4)+NH4	TG	(16:1_16:1_18:2)	(16:1)	(16:1)	(18:2)	844.739	C53 H98 O6 N1	17853.3	26250.2	0	0	58092.8	38523.5	0	0	8.18169e+06	4297.19	0	0	79290	109224	0	0	35622.1	56756.6	0	0	67951.7	91257.1	0	0
135	TG(16:0_17:0_18:1)+NH4	TG(51:1)+NH4	TG	(16:0_17:0_18:1)	(16:0)	(17:0)	(18:1)	864.801	C54 H106 O6 N1	2.04864e+06	3.08915e+06	0	0	8.31323e+06	7.7753e+06	0	0	662689	795436	0	0	1.19073e+07	9.94377e+06	0	0	4.38168e+06	6.99919e+06	0	0	4.5154e+06	5.83402e+06	0	0
136	TG(16:0_17:0_18:1)+NH4	TG(51:1)+NH4	TG	(16:0_17:0_18:1)	(16:0)	(17:0)	(18:1)	864.801	C54 H106 O6 N1	60929.3	13800.7	0	0	161314	132430	0	0	4.61137e+06	26372.2	0	0	60104	115512	0	0	162952	206134	0	0	21696.2	24670.6	0	0
137	TG(16:0_17:1_18:1)+NH4	TG(51:2)+NH4	TG	(16:0_17:1_18:1)	(16:0)	(17:1)	(18:1)	862.786	C54 H104 O6 N1	2.00562e+06	2.77597e+06	0	0	1.12979e+07	1.04395e+07	0	0	300046	1.09415e+06	0	0	1.74811e+07	1.70791e+07	0	0	3.78825e+06	7.76023e+06	0	0	8.28335e+06	1.13801e+07	0	0
138	TG(16:0_17:1_18:1)+NH4	TG(51:2)+NH4	TG	(16:0_17:1_18:1)	(16:0)	(17:1)	(18:1)	862.786	C54 H104 O6 N1	112604	160639	0	0	113083	191664	0	0	741230	52711	0	0	133652	231900	0	0	4.77939e+06	145879	0	0	51565.4	34088.7	0	0
139	TG(15:0_18:1_18:2)+NH4	TG(51:3)+NH4	TG	(15:0_18:1_18:2)	(15:0)	(18:1)	(18:2)	860.77	C54 H102 O6 N1	208569	340410	0	0	3.08914e+06	1.18075e+06	0	0	6426.84	788461	0	0	2.41941e+06	3.01162e+06	0	0	620705	877634	0	0	1.68599e+06	2.28348e+06	0	0
140	TG(18:0_16:0_18:0)+NH4	TG(52:0)+NH4	TG	(18:0_16:0_18:0)	(18:0)	(16:0)	(18:0)	880.833	C55 H110 O6 N1	4.4493e+06	5.64535e+06	0	0	6.27981e+06	1.47599e+08	0	0	2.8952e+07	110556	0	0	1.66393e+08	1.46883e+08	0	0	1.34241e+08	1.42964e+08	0	0	3.00664e+06	7.80459e+07	0	0
141	TG(18:0_16:0_18:1)+NH4	TG(52:1)+NH4	TG	(18:0_16:0_18:1)	(18:0)	(16:0)	(18:1)	878.817	C55 H108 O6 N1	230090	4.15633e+07	0	0	7.16639e+07	7.07368e+07	0	0	2.0024e+07	24182.8	0	0	8.43508e+07	7.89833e+07	0	0	6.52485e+07	7.09001e+07	0	0	3.74559e+07	4.75496e+07	0	0
142	TG(16:0_18:1_18:1)+NH4	TG(52:2)+NH4	TG	(16:0_18:1_18:1)	(16:0)	(18:1)	(18:1)	876.801	C55 H106 O6 N1	437084	1.61622e+08	0	0	3.48224e+08	3.54045e+08	0	0	6.79185e+07	93990.4	0	0	4.21489e+08	3.70453e+08	0	0	1.64466e+06	3.10758e+08	0	0	2.05968e+08	2.51723e+08	0	0
143	TG(16:0_18:1_18:1)+NH4	TG(52:2)+NH4	TG	(16:0_18:1_18:1)	(16:0)	(18:1)	(18:1)	876.801	C55 H106 O6 N1	4.69027e+06	429080	0	0	3.43173e+08	3.48754e+08	0	0	2.40183e+08	29254.9	0	0	4.14783e+08	3.66926e+08	0	0	3.07741e+06	3.10918e+08	0	0	565741	2.50232e+08	0	0
144	TG(16:0_18:1_18:1)+Na	TG(52:2)+Na	TG	(16:0_18:1_18:1)	(16:0)	(18:1)	(18:1)	881.757	C55 H102 O6 Na1	57725.2	7.69608e+06	0	0	57712.1	41603.6	0	0	1.37771e+07	1709.55	0	0	51361.2	3964.92	0	0	9671.35	74889.6	0	0	4511.76	18462.6	0	0
145	TG(16:0_18:1_18:2)+NH4	TG(52:3)+NH4	TG	(16:0_18:1_18:2)	(16:0)	(18:1)	(18:2)	874.786	C55 H104 O6 N1	6.58616e+07	7.19771e+07	0	0	2.48406e+08	2.47722e+08	0	0	78163.2	5.20272e+06	0	0	3.06363e+08	2.832e+08	0	0	1.7546e+08	2.27396e+08	0	0	1.54083e+08	1.90408e+08	0	0
146	TG(16:0_18:1_18:2)+NH4	TG(52:3)+NH4	TG	(16:0_18:1_18:2)	(16:0)	(18:1)	(18:2)	874.786	C55 H104 O6 N1	371551	234456	0	0	611465	859094	0	0	2.11062e+08	13800.5	0	0	658591	354349	0	0	435177	348111	0	0	162149	175759	0	0
147	TG(16:1_18:1_18:2)+NH4	TG(52:4)+NH4	TG	(16:1_18:1_18:2)	(16:1)	(18:1)	(18:2)	872.77	C55 H102 O6 N1	7.2155e+06	9.20362e+06	0	0	4.58811e+07	3.54893e+07	0	0	17242.1	1.87339e+06	0	0	7.57461e+07	9.61438e+07	0	0	1.83939e+07	2.79812e+07	0	0	5.02348e+07	7.19629e+07	0	0
148	TG(16:1_18:2_18:2)+NH4	TG(52:5)+NH4	TG	(16:1_18:2_18:2)	(16:1)	(18:2)	(18:2)	870.755	C55 H100 O6 N1	422788	499617	0	0	1.9135e+06	1.57917e+06	0	0	125813	68235.9	0	0	3.51865e+06	4.41688e+06	0	0	783579	1.24247e+06	0	0	3.02745e+06	3.97099e+06	0	0
149	TG(16:1_18:2_18:2)+NH4	TG(52:5)+NH4	TG	(16:1_18:2_18:2)	(16:1)	(18:2)	(18:2)	870.755	C55 H100 O6 N1	1435.69	742.685	0	0	2350.2	27364.4	0	0	8.72312e+06	2884.6	0	0	4415.95	54109.4	0	0	2206.94	2104.95	0	0	8793.25	77563.4	0	0
150	TG(18:0_17:0_18:1)+NH4	TG(53:1)+NH4	TG	(18:0_17:0_18:1)	(18:0)	(17:0)	(18:1)	892.833	C56 H110 O6 N1	1.13551e+06	1.32825e+06	0	0	3.60443e+06	3.52918e+06	0	0	542081	271294	0	0	3.95362e+06	4.02277e+06	0	0	2.09376e+06	2.47624e+06	0	0	1.4451e+06	1.76595e+06	0	0
151	TG(17:0_18:1_18:1)+NH4	TG(53:2)+NH4	TG	(17:0_18:1_18:1)	(17:0)	(18:1)	(18:1)	890.817	C56 H108 O6 N1	2.62497e+06	3.49657e+06	0	0	1.10713e+07	1.07337e+07	0	0	158052	1.03544e+06	0	0	1.58537e+07	1.49354e+07	0	0	6.25331e+06	9.15322e+06	0	0	5.74885e+06	7.82052e+06	0	0
152	TG(19:1_16:0_18:1)+NH4	TG(53:2)+NH4	TG	(19:1_16:0_18:1)	(19:1)	(16:0)	(18:1)	890.817	C56 H108 O6 N1	18499.7	5651.82	0	0	35315.7	68763.8	0	0	4.93187e+06	444595	0	0	78102	100664	0	0	11656.1	41429.3	0	0	30396.7	534.106	0	0
153	TG(19:1_16:0_18:2)+NH4	TG(53:3)+NH4	TG	(19:1_16:0_18:2)	(19:1)	(16:0)	(18:2)	888.801	C56 H106 O6 N1	1.59055e+06	2.43697e+06	0	0	1.00926e+07	9.1832e+06	0	0	7.71443e+06	325678	0	0	1.58867e+07	1.49112e+07	0	0	4.20358e+06	7.36707e+06	0	0	6.63511e+06	9.20172e+06	0	0
154	TG(18:1_18:1_18:1)+NH4	TG(54:3)+NH4	TG	(18:1_18:1_18:1)	(18:1)	(18:1)	(18:1)	902.817	C57 H108 O6 N1	352886	345619	0	0	2.95275e+08	264716	0	0	1.81897e+08	23388.7	0	0	273981	400668	0	0	370546	380490	0	0	213006	326638	0	0
155	TG(18:1_18:1_18:1)+Na	TG(54:3)+Na	TG	(18:1_18:1_18:1)	(18:1)	(18:1)	(18:1)	907.773	C57 H104 O6 Na1	14268.8	6723.64	0	0	6971.8	13297.8	0	0	1.17672e+07	1298.85	0	0	5848.8	3791.66	0	0	18069.5	6594.56	0	0	3638.57	4097.42	0	0
156	TG(18:1_18:1_18:2)+NH4	TG(54:4)+NH4	TG	(18:1_18:1_18:2)	(18:1)	(18:1)	(18:2)	900.801	C57 H106 O6 N1	4.53537e+07	5.22694e+07	0	0	1.97631e+08	1.80315e+08	0	0	160920	3.83504e+06	0	0	2.56122e+08	2.15488e+08	0	0	1.06836e+08	1.47238e+08	0	0	1.04741e+08	1.46752e+08	0	0
157	TG(18:1_18:1_18:2)+Na	TG(54:4)+Na	TG	(18:1_18:1_18:2)	(18:1)	(18:1)	(18:2)	905.757	C57 H102 O6 Na1	4.80318e+06	4.50214e+06	0	0	8.8617e+06	7.96518e+06	0	0	8899.98	260618	0	0	9.98241e+06	7.2852e+06	0	0	7.44683e+06	6.9888e+06	0	0	4.49994e+06	4.69341e+06	0	0
158	TG(18:1_18:1_18:2)+NH4	TG(54:4)+NH4	TG	(18:1_18:1_18:2)	(18:1)	(18:1)	(18:2)	900.801	C57 H106 O6 N1	228672	5.44314e+07	0	0	1.97228e+08	2.99246e+06	0	0	5.81233e+07	50686.9	0	0	2.5142e+08	4.27323e+06	0	0	270874	1.62839e+08	0	0	1.18536e+08	976061	0	0
159	TG(18:1_18:1_18:2)+NH4	TG(54:4)+NH4	TG	(18:1_18:1_18:2)	(18:1)	(18:1)	(18:2)	900.801	C57 H106 O6 N1	89582.5	5.44314e+07	0	0	1.9763e+08	1.87269e+08	0	0	9.03559e+07	17384.1	0	0	2.5117e+08	2.29818e+08	0	0	1.17625e+08	1.6266e+08	0	0	1.18746e+08	1.45874e+08	0	0
160	TG(18:1_18:2_18:2)+NH4	TG(54:5)+NH4	TG	(18:1_18:2_18:2)	(18:1)	(18:2)	(18:2)	898.786	C57 H104 O6 N1	5.53311e+06	7.36184e+06	0	0	3.2776e+07	2.6207e+07	0	0	179076	1.72793e+06	0	0	5.80577e+07	5.31611e+07	0	0	1.42858e+07	2.18086e+07	0	0	3.37881e+07	4.76559e+07	0	0
161	TG(16:0_18:1_20:4)+NH4	TG(54:5)+NH4	TG	(16:0_18:1_20:4)	(16:0)	(18:1)	(20:4)	898.786	C57 H104 O6 N1	326684	296443	0	0	1.81424e+06	1.58114e+06	0	0	2.35314e+07	132823	0	0	3.30459e+06	3.57407e+06	0	0	490579	1.58803e+06	0	0	1.63358e+06	2.0469e+06	0	0
162	TG(18:0_18:2_18:3)+NH4	TG(54:5)+NH4	TG	(18:0_18:2_18:3)	(18:0)	(18:2)	(18:3)	898.786	C57 H104 O6 N1	12199.8	6291.33	0	0	25951.5	16148.6	0	0	2.3455e+07	49430.5	0	0	22102	23357.8	0	0	12376.1	10500.3	0	0	579018	34264.1	0	0
163	TG(18:1_18:2_18:3)+NH4	TG(54:6)+NH4	TG	(18:1_18:2_18:3)	(18:1)	(18:2)	(18:3)	896.77	C57 H102 O6 N1	1.10159e+06	1.38759e+06	0	0	5.60241e+06	4.07331e+06	0	0	21572.7	741483	0	0	8.93698e+06	1.11524e+07	0	0	2.05778e+06	3.22681e+06	0	0	7.83884e+06	1.03307e+07	0	0
164	TG(18:3_18:2_18:2)+NH4	TG(54:7)+NH4	TG	(18:3_18:2_18:2)	(18:3)	(18:2)	(18:2)	894.755	C57 H100 O6 N1	189523	224403	0	0	789065	608378	0	0	18080.5	196009	0	0	1.4335e+06	1.95778e+06	0	0	337463	527077	0	0	1.22789e+06	1.50041e+06	0	0
165	TG(19:1_18:1_18:1)+NH4	TG(55:3)+NH4	TG	(19:1_18:1_18:1)	(19:1)	(18:1)	(18:1)	916.833	C58 H110 O6 N1	932502	1.19431e+06	0	0	4.15809e+06	3.84653e+06	0	0	59958.2	183616	0	0	5.3973e+06	4.86429e+06	0	0	2.21021e+06	3.14725e+06	0	0	1.87146e+06	2.62289e+06	0	0
166	TG(19:1_18:1_18:2)+NH4	TG(55:4)+NH4	TG	(19:1_18:1_18:2)	(19:1)	(18:1)	(18:2)	914.817	C58 H108 O6 N1	244274	315730	0	0	1.8767e+06	1.784e+06	0	0	3287.49	25008.5	0	0	2.8278e+06	2.67181e+06	0	0	948453	1.40716e+06	0	0	1.13197e+06	1.57181e+06	0	0
167	TG(20:1_18:1_18:1)+NH4	TG(56:3)+NH4	TG	(20:1_18:1_18:1)	(20:1)	(18:1)	(18:1)	930.848	C59 H112 O6 N1	176139	8.17947e+06	0	0	1.75909e+07	1.72444e+07	0	0	4.6011e+06	150505	0	0	338927	1.88111e+07	0	0	1.41168e+07	1.59321e+07	0	0	8.2837e+06	1.0449e+07	0	0
168	TG(20:1_18:1_18:2)+NH4	TG(56:4)+NH4	TG	(20:1_18:1_18:2)	(20:1)	(18:1)	(18:2)	928.833	C59 H110 O6 N1	4.19129e+06	5.25092e+06	0	0	1.19316e+07	1.22792e+07	0	0	135736	127917	0	0	1.51096e+07	1.60001e+07	0	0	9.40831e+06	1.04107e+07	0	0	6.30996e+06	8.47663e+06	0	0
169	TG(20:1_18:1_18:2)+NH4	TG(56:4)+NH4	TG	(20:1_18:1_18:2)	(20:1)	(18:1)	(18:2)	928.833	C59 H110 O6 N1	40531.8	64857.4	0	0	194268	148709	0	0	7.08679e+06	3949.72	0	0	243341	207564	0	0	82611.8	216329	0	0	47600	112622	0	0
170	TG(18:1_18:2_20:2)+NH4	TG(56:5)+NH4	TG	(18:1_18:2_20:2)	(18:1)	(18:2)	(20:2)	926.817	C59 H108 O6 N1	1.01208e+06	1.26977e+06	0	0	5.76715e+06	5.40413e+06	0	0	5.77019e+06	57090.1	0	0	9.16094e+06	8.65311e+06	0	0	2.33172e+06	4.02789e+06	0	0	3.76566e+06	5.04799e+06	0	0
171	TG(18:1_18:1_20:3)+NH4	TG(56:5)+NH4	TG	(18:1_18:1_20:3)	(18:1)	(18:1)	(20:3)	926.817	C59 H108 O6 N1	251948	586641	0	0	1.59071e+06	1.53538e+06	0	0	5.77019e+06	6420.89	0	0	1.96014e+06	1.44499e+06	0	0	1.028e+06	1.38933e+06	0	0	798702	1.0263e+06	0	0
172	TG(18:1_18:2_20:2)+NH4	TG(56:5)+NH4	TG	(18:1_18:2_20:2)	(18:1)	(18:2)	(20:2)	926.817	C59 H108 O6 N1	10.47	5.993	0	0	45459.8	52992.9	0	0	5.32878e+06	1038.74	0	0	57565.5	30525.7	0	0	31852.1	50145.5	0	0	31219	19634.4	0	0
173	TG(18:1_18:1_20:4)+NH4	TG(56:6)+NH4	TG	(18:1_18:1_20:4)	(18:1)	(18:1)	(20:4)	924.801	C59 H106 O6 N1	342046	393836	0	0	2.25304e+06	1.77116e+06	0	0	146011	43448.3	0	0	3.54429e+06	3.60429e+06	0	0	840273	1.60489e+06	0	0	1.56235e+06	2.2519e+06	0	0
174	TG(20:4_20:4_20:4)+NH4	TG(60:12)+NH4	TG	(20:4_20:4_20:4)	(20:4)	(20:4)	(20:4)	968.77	C63 H102 O6 N1	904136	1.21008e+06	0	0	3.08913e+06	3.12196e+06	0	0	31497.7	1102.41	0	0	3.40776e+06	3.06329e+06	0	0	1.69711e+06	2.22785e+06	0	0	2.82507e+06	5.28804e+06	0	0
175	TG(20:5_20:4_20:4)+NH4	TG(60:13)+NH4	TG	(20:5_20:4_20:4)	(20:5)	(20:4)	(20:4)	966.755	C63 H100 O6 N1	2.37541e+06	2.97857e+06	0	0	1.01933e+07	9.06738e+06	0	0	35602.7	29039.6	0	0	1.22388e+07	1.14898e+07	0	0	3.72792e+06	6.66177e+06	0	0	8.90617e+06	6.31925e+06	0	0
176	TG(20:5_20:4_20:5)+NH4	TG(60:14)+NH4	TG	(20:5_20:4_20:5)	(20:5)	(20:4)	(20:5)	964.739	C63 H98 O6 N1	2.95373e+06	3.9904e+06	0	0	1.8991e+07	3.86251e+06	0	0	196056	127976	0	0	7.40089e+06	1.16565e+07	0	0	5.62681e+06	2.67048e+06	0	0	1.70181e+07	2.69089e+07	0	0
177	TG(20:5_20:4_20:5)+NH4	TG(60:14)+NH4	TG	(20:5_20:4_20:5)	(20:5)	(20:4)	(20:5)	964.739	C63 H98 O6 N1	30497.7	60305.5	0	0	1.15234e+06	368354	0	0	227771	30633.6	0	0	1.59571e+07	966483	0	0	257873	340725	0	0	435027	465407	0	0
178	TG(20:5_20:4_20:5)+NH4	TG(60:14)+NH4	TG	(20:5_20:4_20:5)	(20:5)	(20:4)	(20:5)	964.739	C63 H98 O6 N1	106435	58945.6	0	0	205764	268916	0	0	3.80239e+07	0	0	0	549447	489733	0	0	85198.8	184838	0	0	240242	363795	0	0
179	TG(20:5_20:5_20:5)+NH4	TG(60:15)+NH4	TG	(20:5_20:5_20:5)	(20:5)	(20:5)	(20:5)	962.723	C63 H96 O6 N1	2.4393e+06	3.00139e+06	0	0	1.28043e+07	1.14913e+07	0	0	495705	941501	0	0	2.74834e+07	3.29065e+07	0	0	4.60824e+06	8.0621e+06	0	0	1.49212e+07	2.02215e+07	0	0
180	TG(20:5_20:5_20:5)+NH4	TG(60:15)+NH4	TG	(20:5_20:5_20:5)	(20:5)	(20:5)	(20:5)	962.723	C63 H96 O6 N1	6767.76	1.84567e+06	0	0	6.20801e+06	166780	0	0	9.41741e+07	32651.5	0	0	1.66638e+06	508017	0	0	14435.2	67694.4	0	0	37709.4	3712.85	0	0
181	TG(20:5_20:5_20:5)+NH4	TG(60:15)+NH4	TG	(20:5_20:5_20:5)	(20:5)	(20:5)	(20:5)	962.723	C63 H96 O6 N1	612769	1.84567e+06	0	0	1.64517e+06	2.00886e+06	0	0	9.41741e+07	92408.3	0	0	7.53783e+06	1.22637e+07	0	0	2.35766e+06	2.42777e+06	0	0	7.3765e+06	4.93878e+06	0	0
